# Supplementary material for: 2,6-Diamino­pyridinium bis­(4-hydroxy­pyridine-2,6-dicarboxyl­ato-κ3 O 2,N,O 6)chromate(III) dihydrate
Source: Acta Crystallogr Sect E Struct Rep Online. 2008 Aug 30;64(Pt 9):m1208–9. doi: 10.1107/S1600536808027347 (PMC2960621; doi:10.1107/S1600536808027347)
Supplement: Supplementary file 1 [file e-64-m1208-sup1.cif]

##############################################################################
###                                                                        ###
###        Electronic paper (Acta Crystallographica Section E)             ###
###                                                                        ###
##############################################################################
#                                                                            #
# This CIF contains the data in a paper accepted for publication in Acta     #
# Crystallographica Section E. It conforms to the requirements of Notes      #
# for Authors for Section E, and has been peer reviewed under the auspices   #
# of the IUCr Commission on Journals.                                        #
#                                                                            #
# Full details of the Crystallographic Information File format               #
# are given in the paper "The Crystallographic Information File (CIF):       #
# a New Standard Archive File for Crystallography" by S. R. Hall, F. H.      #
# Allen and I. D. Brown [Acta Cryst. (1991), A47, 655-685].                  #
#                                                                            #
# The current version of the core CIF dictionary is obtainable from          #
# ftp://ftp.iucr.org/pub/cif_core.dic. The current version number is 2.4.    #
#                                                                            #
# Software is freely available for graphical display of the structure(s) in  #
# this CIF.  For information consult the CIF home page http://www.iucr.org/  #
# cif/home.html                                                              #
#                                                                            #
# This file may be used for bona fide research purposes within the           #
# scientific community so long as proper attribution is given to the journal # 
# article from which it was obtained.                                        #
#                                                                            #
##############################################################################
                                             
data_I
_audit_creation_method     SHELXL-97
_chemical_name_systematic
;
2,6-Diaminopyridinium bis(4-hydroxypyridine-2,6-dicarboxylato-
\k^3^O^2^,N,O^6^)chromate(III) dihydrate
;
_chemical_name_common     ?
_chemical_formula_moiety     'C5 H8 N3 +, C14 H6 Cr N2 O10 -, 2(H2 O)'
_chemical_formula_sum     'C19 H18 Cr N5 O12'
_chemical_formula_iupac     '(C5 H8 N3) [Cr (C7 H3 N1 O5)2], 2H2 O'
_chemical_formula_weight     560.38
_chemical_melting_point     ?
_symmetry_cell_setting     monoclinic
_symmetry_space_group_name_H-M     'P 21/n'
_symmetry_space_group_name_Hall     '-P 2yn'
loop_
    _symmetry_equiv_pos_as_xyz
    'x, y, z'
    '-x+1/2, y+1/2, -z+1/2'
    '-x, -y, -z'
    'x-1/2, -y-1/2, z-1/2'
_cell_length_a     6.9590(4)
_cell_length_b     20.9904(12)
_cell_length_c     14.8951(8)
_cell_angle_alpha     90.00
_cell_angle_beta     95.3030(13)
_cell_angle_gamma     90.00
_cell_volume     2166.4(2)
_cell_formula_units_Z     4
_cell_measurement_reflns_used     1320
_cell_measurement_theta_min     3
_cell_measurement_theta_max     28
_cell_measurement_temperature     100(2)
_exptl_crystal_description     needle
_exptl_crystal_colour     black
_exptl_crystal_size_max     0.32
_exptl_crystal_size_mid     0.08
_exptl_crystal_size_min     0.07
_exptl_crystal_density_diffrn     1.718
_exptl_crystal_density_meas     ?
_exptl_crystal_density_method     'not measured'
_exptl_crystal_F_000     1148
_exptl_absorpt_coefficient_mu     0.609
_exptl_absorpt_correction_type     multi-scan
_exptl_absorpt_process_details     '(SADABS; Bruker, 2005)'
_exptl_absorpt_correction_T_min     0.829
_exptl_absorpt_correction_T_max     0.959
_exptl_special_details
;
;
_diffrn_ambient_temperature     100(2)
_diffrn_radiation_type     MoK\a
_diffrn_radiation_wavelength     0.71073
_diffrn_radiation_source     'fine-focus sealed tube'
_diffrn_radiation_monochromator     graphite
_diffrn_measurement_device_type     'Bruker APEXII CCD area-detector'
_diffrn_measurement_method     \w
_diffrn_detector_area_resol_mean     ?
_diffrn_reflns_number     24511
_diffrn_reflns_av_R_equivalents     0.0777
_diffrn_reflns_av_sigmaI/netI     0.0616
_diffrn_reflns_theta_min     1.68
_diffrn_reflns_theta_max     28.00
_diffrn_reflns_theta_full     28.00
_diffrn_measured_fraction_theta_max     1.000
_diffrn_measured_fraction_theta_full     1.000
_diffrn_reflns_limit_h_min     -9
_diffrn_reflns_limit_h_max     9
_diffrn_reflns_limit_k_min     -27
_diffrn_reflns_limit_k_max     27
_diffrn_reflns_limit_l_min     -19
_diffrn_reflns_limit_l_max     19
_diffrn_standards_number     ?
_diffrn_standards_interval_count     ?
_diffrn_standards_interval_time     ?
_diffrn_standards_decay_%     ?
_refine_special_details
;
Refinement of <i>F</i>^2^ against ALL reflections. The weighted <i>R</i>-factor
<i>wR</i> and goodness of fit <i>S</i> are based on <i>F</i>^2^, conventional
<i>R</i>-factors <i>R</i> are based on <i>F</i>, with <i>F</i> set to zero for
negative <i>F</i>^2^. The threshold expression of <i>F</i>^2^ >
\s(<i>F</i>^2^) is used only for calculating <i>R</i>-factors(gt) <i>etc</i>.
and is not relevant to the choice of reflections for refinement.
<i>R</i>-factors based on <i>F</i>^2^ are statistically about twice as large
as those based on <i>F</i>, and <i>R</i>- factors based on ALL data will be
even larger.
;
_reflns_number_total     5229
_reflns_number_gt     3694
_reflns_threshold_expression     I>2\s(I)
_refine_ls_structure_factor_coef     Fsqd
_refine_ls_matrix_type     full
_refine_ls_R_factor_all     0.0750
_refine_ls_R_factor_gt     0.0418
_refine_ls_wR_factor_gt     0.0911
_refine_ls_wR_factor_ref     0.1044
_refine_ls_goodness_of_fit_ref     1.019
_refine_ls_restrained_S_all     1.019
_refine_ls_number_reflns     5229
_refine_ls_number_parameters     336
_refine_ls_number_restraints     0
_refine_ls_hydrogen_treatment     constr
_refine_ls_weighting_scheme     calc
_refine_ls_weighting_details
         'calc w=1/[\s^2^(Fo^2^)+(0.0468P)^2^+0.9675P] where P=(Fo^2^+2Fc^2^)/3'
_atom_sites_solution_hydrogens     mixed
_atom_sites_solution_primary     direct
_atom_sites_solution_secondary     difmap
_refine_ls_shift/su_max     0.002
_refine_ls_shift/su_mean     0.000
_refine_diff_density_max     0.467
_refine_diff_density_min     -0.574
_refine_ls_extinction_method     none
_refine_ls_extinction_coef     ?
loop_
    _atom_type_symbol
    _atom_type_description
    _atom_type_scat_dispersion_real
    _atom_type_scat_dispersion_imag
    _atom_type_scat_source
    'C' 'C' 0.0033 0.0016
                         'International Tables Vol C Tables 4.2.6.8 and 6.1.1.4'
    'H' 'H' 0.0000 0.0000
                         'International Tables Vol C Tables 4.2.6.8 and 6.1.1.4'
    'N' 'N' 0.0061 0.0033
                         'International Tables Vol C Tables 4.2.6.8 and 6.1.1.4'
    'O' 'O' 0.0106 0.0060
                         'International Tables Vol C Tables 4.2.6.8 and 6.1.1.4'
    'Cr' 'Cr' 0.3209 0.6236
                         'International Tables Vol C Tables 4.2.6.8 and 6.1.1.4'
_computing_data_collection     'APEX2 (Bruker, 2005)'
_computing_cell_refinement     'SAINT (Bruker, 2005)'
_computing_data_reduction     'SAINT (Bruker, 2005)'
_computing_structure_solution     'SHELXS97 (Sheldrick, 2008)'
_computing_structure_refinement     'SHELXL97 (Sheldrick, 2008)'
_computing_molecular_graphics     'SHELXTL (Sheldrick, 2008)'
_computing_publication_material     'SHELXTL (Sheldrick, 2008)'
loop_
    _atom_site_type_symbol
    _atom_site_label
    _atom_site_fract_x
    _atom_site_fract_y
    _atom_site_fract_z
    _atom_site_U_iso_or_equiv
    _atom_site_adp_type
    _atom_site_calc_flag
    _atom_site_refinement_flags
    _atom_site_occupancy
    _atom_site_disorder_assembly
    _atom_site_disorder_group
    Cr Cr1 0.46263(6) 1.098248(19) 0.20578(3) 0.00992(10) Uani d . 1 . .
    O O1 0.3226(2) 1.01686(8) 0.17083(11) 0.0124(4) Uani d . 1 . .
    O O2 0.1871(3) 0.95887(8) 0.05618(11) 0.0141(4) Uani d . 1 . .
    O O3 0.5836(2) 1.18207(8) 0.18501(11) 0.0127(4) Uani d . 1 . .
    O O4 0.6584(3) 1.25241(8) 0.08081(12) 0.0154(4) Uani d . 1 . .
    O O5 0.3766(3) 1.11140(8) -0.20081(11) 0.0166(4) Uani d . 1 . .
    H H5O 0.4037 1.1423 -0.2284 0.020 Uiso d R 1 . .
    O O6 0.7149(2) 1.05418(8) 0.23449(11) 0.0138(4) Uani d . 1 . .
    O O7 0.9177(3) 1.01550(9) 0.34882(12) 0.0192(4) Uani d . 1 . .
    O O8 0.2157(2) 1.14101(8) 0.23077(11) 0.0135(4) Uani d . 1 . .
    O O9 0.0389(3) 1.17639(9) 0.33928(12) 0.0174(4) Uani d . 1 . .
    O O10 0.5003(3) 1.09070(9) 0.61131(11) 0.0190(4) Uani d . 1 . .
    H H10O 0.6029 1.0846 0.6388 0.023 Uiso d R 1 . .
    O O11 0.1788(3) 0.93417(8) 0.28815(12) 0.0159(4) Uani d . 1 . .
    H H11D 0.0901 0.9544 0.3071 0.019 Uiso d R 1 . .
    H H11C 0.2300 0.9525 0.2480 0.046(11) Uiso d R 1 . .
    O O12 0.4442(3) 1.21870(8) -0.27326(12) 0.0170(4) Uani d . 1 . .
    H H12A 0.4497 1.2508 -0.2418 0.020 Uiso d R 1 . .
    H H12B 0.3656 1.2273 -0.3160 0.020 Uiso d R 1 . .
    N N1 0.4410(3) 1.10250(10) 0.07265(13) 0.0106(4) Uani d . 1 . .
    N N2 0.4719(3) 1.09238(9) 0.33828(13) 0.0105(4) Uani d . 1 . .
    N N3 -0.0320(3) 1.16527(10) -0.07279(13) 0.0117(4) Uani d . 1 . .
    H H3NA -0.0906 1.1294 -0.0859 0.014 Uiso d R 1 . .
    N N4 -0.0433(3) 1.19284(11) -0.22368(14) 0.0178(5) Uani d . 1 . .
    H H4NB -0.0924 1.1563 -0.2413 0.021 Uiso d R 1 . .
    H H4NA -0.0025 1.2175 -0.2648 0.032(9) Uiso d R 1 . .
    N N5 -0.0454(3) 1.13054(10) 0.07407(14) 0.0135(4) Uani d . 1 . .
    H H5NB 0.0119 1.1350 0.1281 0.016 Uiso d R 1 . .
    H H5NA -0.0986 1.0961 0.0506 0.016 Uiso d R 1 . .
    C C1 0.3476(3) 1.05598(11) 0.02427(16) 0.0101(5) Uani d . 1 . .
    C C2 0.3233(4) 1.05809(12) -0.06822(16) 0.0117(5) Uani d . 1 . .
    H H2A 0.2573 1.0250 -0.1019 0.014 Uiso calc R 1 . .
    C C3 0.3993(3) 1.11092(11) -0.11176(16) 0.0108(5) Uani d . 1 . .
    C C4 0.4932(3) 1.15980(12) -0.05965(16) 0.0110(5) Uani d . 1 . .
    H H4A 0.5443 1.1959 -0.0876 0.013 Uiso calc R 1 . .
    C C5 0.5088(3) 1.15376(11) 0.03232(16) 0.0108(5) Uani d . 1 . .
    C C6 0.2781(3) 1.00555(11) 0.08605(16) 0.0105(5) Uani d . 1 . .
    C C7 0.5931(3) 1.20100(12) 0.10225(16) 0.0111(5) Uani d . 1 . .
    C C8 0.6272(4) 1.06604(12) 0.38294(16) 0.0123(5) Uani d . 1 . .
    C C9 0.6455(4) 1.06333(12) 0.47589(16) 0.0122(5) Uani d . 1 . .
    H H9A 0.7555 1.0444 0.5078 0.015 Uiso calc R 1 . .
    C C10 0.4959(4) 1.08960(11) 0.52222(16) 0.0137(5) Uani d . 1 . .
    C C11 0.3335(4) 1.11654(12) 0.47336(17) 0.0137(5) Uani d . 1 . .
    H H11A 0.2305 1.1339 0.5032 0.016 Uiso calc R 1 . .
    C C12 0.3287(4) 1.11698(11) 0.38087(16) 0.0117(5) Uani d . 1 . .
    C C13 0.7689(4) 1.04231(12) 0.31917(16) 0.0128(5) Uani d . 1 . .
    C C14 0.1782(4) 1.14746(11) 0.31450(16) 0.0118(5) Uani d . 1 . .
    C C15 0.0192(4) 1.20629(12) -0.13776(17) 0.0132(5) Uani d . 1 . .
    C C16 0.1308(4) 1.25899(12) -0.11129(17) 0.0149(5) Uani d . 1 . .
    H H16A 0.1713 1.2879 -0.1549 0.018 Uiso calc R 1 . .
    C C17 0.1819(4) 1.26871(12) -0.02048(17) 0.0138(5) Uani d . 1 . .
    H H17A 0.2600 1.3044 -0.0023 0.017 Uiso calc R 1 . .
    C C18 0.1230(4) 1.22815(12) 0.04490(17) 0.0135(5) Uani d . 1 . .
    H H18A 0.1551 1.2368 0.1071 0.016 Uiso calc R 1 . .
    C C19 0.0162(4) 1.17463(12) 0.01759(16) 0.0122(5) Uani d . 1 . .
loop_
    _atom_site_aniso_label
    _atom_site_aniso_U_11
    _atom_site_aniso_U_22
    _atom_site_aniso_U_33
    _atom_site_aniso_U_12
    _atom_site_aniso_U_13
    _atom_site_aniso_U_23
    Cr1 0.0125(2) 0.0104(2) 0.00680(19) 0.00029(16) 0.00056(14) -0.00067(15)
    O1 0.0170(9) 0.0115(9) 0.0083(9) -0.0017(7) 0.0000(7) 0.0004(6)
    O2 0.0167(9) 0.0123(9) 0.0131(9) -0.0027(7) 0.0006(7) -0.0010(7)
    O3 0.0161(9) 0.0135(9) 0.0084(9) -0.0023(7) 0.0003(7) -0.0013(7)
    O4 0.0189(10) 0.0120(9) 0.0149(10) -0.0027(8) -0.0011(7) 0.0010(7)
    O5 0.0284(11) 0.0143(10) 0.0068(9) -0.0023(8) 0.0011(7) 0.0021(7)
    O6 0.0143(9) 0.0156(9) 0.0114(9) 0.0019(7) 0.0014(7) -0.0015(7)
    O7 0.0170(10) 0.0241(11) 0.0161(10) 0.0082(8) -0.0007(7) -0.0006(8)
    O8 0.0135(9) 0.0175(9) 0.0092(9) 0.0023(7) -0.0002(7) -0.0007(7)
    O9 0.0177(10) 0.0214(10) 0.0134(10) 0.0071(8) 0.0029(7) -0.0001(7)
    O10 0.0214(10) 0.0279(11) 0.0073(9) 0.0029(8) -0.0010(7) -0.0002(7)
    O11 0.0169(10) 0.0181(10) 0.0136(9) 0.0020(8) 0.0052(7) 0.0022(7)
    O12 0.0230(10) 0.0145(9) 0.0128(9) -0.0013(8) -0.0018(7) 0.0020(7)
    N1 0.0102(10) 0.0101(10) 0.0117(10) 0.0019(8) 0.0014(8) -0.0019(8)
    N2 0.0125(10) 0.0100(10) 0.0088(10) 0.0002(8) 0.0003(8) -0.0009(8)
    N3 0.0133(11) 0.0102(10) 0.0118(11) -0.0008(8) 0.0018(8) 0.0010(8)
    N4 0.0215(12) 0.0190(12) 0.0125(11) -0.0055(10) -0.0010(9) 0.0041(9)
    N5 0.0147(11) 0.0158(11) 0.0097(10) -0.0018(9) -0.0007(8) -0.0002(8)
    C1 0.0092(12) 0.0094(12) 0.0118(12) 0.0024(9) 0.0024(9) -0.0006(9)
    C2 0.0116(12) 0.0098(12) 0.0132(13) 0.0025(9) -0.0008(9) -0.0012(9)
    C3 0.0117(12) 0.0140(13) 0.0066(11) 0.0042(10) 0.0001(9) -0.0002(9)
    C4 0.0102(12) 0.0115(12) 0.0114(12) 0.0030(9) 0.0018(9) 0.0018(9)
    C5 0.0081(12) 0.0110(12) 0.0134(13) 0.0015(9) 0.0017(9) -0.0007(9)
    C6 0.0103(12) 0.0116(12) 0.0099(12) 0.0025(10) 0.0030(9) 0.0002(9)
    C7 0.0088(12) 0.0133(12) 0.0113(12) 0.0031(10) 0.0011(9) -0.0018(9)
    C8 0.0129(13) 0.0105(12) 0.0134(13) -0.0018(10) -0.0002(10) -0.0004(9)
    C9 0.0140(13) 0.0112(12) 0.0110(12) 0.0022(10) -0.0014(9) 0.0005(9)
    C10 0.0201(13) 0.0110(12) 0.0098(12) -0.0014(10) 0.0008(10) 0.0015(9)
    C11 0.0160(13) 0.0123(12) 0.0132(13) -0.0016(10) 0.0037(10) -0.0013(9)
    C12 0.0122(12) 0.0100(12) 0.0124(12) -0.0020(9) -0.0011(9) -0.0021(9)
    C13 0.0154(13) 0.0117(12) 0.0113(12) -0.0009(10) 0.0011(10) -0.0017(9)
    C14 0.0145(13) 0.0109(12) 0.0098(12) -0.0008(10) 0.0005(9) 0.0003(9)
    C15 0.0130(13) 0.0143(13) 0.0123(13) 0.0050(10) 0.0016(10) 0.0030(9)
    C16 0.0150(13) 0.0125(13) 0.0173(14) 0.0019(10) 0.0030(10) 0.0039(10)
    C17 0.0111(12) 0.0088(12) 0.0214(14) 0.0015(10) 0.0010(10) -0.0017(10)
    C18 0.0120(13) 0.0130(13) 0.0154(13) 0.0014(10) 0.0000(10) -0.0025(10)
    C19 0.0090(12) 0.0152(13) 0.0123(13) 0.0034(10) -0.0001(9) -0.0002(9)
_geom_special_details
;
All e.s.d.'s (except the e.s.d. in the dihedral angle between two l.s. planes)
are estimated using the full covariance matrix. The cell e.s.d.'s are taken
into account individually in the estimation of e.s.d.'s in distances, angles
and torsion angles; correlations between e.s.d.'s in cell parameters are only
used when they are defined by crystal symmetry. An approximate (isotropic)
treatment of cell e.s.d.'s is used for estimating e.s.d.'s involving l.s.
planes.
;
loop_
    _geom_bond_atom_site_label_1
    _geom_bond_atom_site_label_2
    _geom_bond_site_symmetry_2
    _geom_bond_distance
    _geom_bond_publ_flag
    Cr1 N2 . 1.973(2) ?
    Cr1 N1 . 1.977(2) ?
    Cr1 O3 . 1.9872(17) ?
    Cr1 O6 . 1.9957(18) ?
    Cr1 O8 . 2.0036(17) ?
    Cr1 O1 . 2.0111(17) ?
    O1 C6 . 1.294(3) ?
    O2 C6 . 1.227(3) ?
    O3 C7 . 1.303(3) ?
    O4 C7 . 1.225(3) ?
    O5 C3 . 1.321(3) ?
    O5 H5O . 0.7999 ?
    O6 C13 . 1.306(3) ?
    O7 C13 . 1.225(3) ?
    O8 C14 . 1.305(3) ?
    O9 C14 . 1.229(3) ?
    O10 C10 . 1.325(3) ?
    O10 H10O . 0.8000 ?
    O11 H11D . 0.8199 ?
    O11 H11C . 0.8201 ?
    O12 H12A . 0.8198 ?
    O12 H12B . 0.8201 ?
    N1 C5 . 1.339(3) ?
    N1 C1 . 1.345(3) ?
    N2 C12 . 1.334(3) ?
    N2 C8 . 1.335(3) ?
    N3 C15 . 1.367(3) ?
    N3 C19 . 1.371(3) ?
    N3 H3NA . 0.8701 ?
    N4 C15 . 1.343(3) ?
    N4 H4NB . 0.8700 ?
    N4 H4NA . 0.8700 ?
    N5 C19 . 1.347(3) ?
    N5 H5NB . 0.8700 ?
    N5 H5NA . 0.8701 ?
    C1 C2 . 1.373(3) ?
    C1 C6 . 1.511(3) ?
    C2 C3 . 1.412(3) ?
    C2 H2A . 0.9500 ?
    C3 C4 . 1.410(3) ?
    C4 C5 . 1.370(3) ?
    C4 H4A . 0.9500 ?
    C5 C7 . 1.516(3) ?
    C8 C9 . 1.380(3) ?
    C8 C13 . 1.515(3) ?
    C9 C10 . 1.413(3) ?
    C9 H9A . 0.9500 ?
    C10 C11 . 1.405(4) ?
    C11 C12 . 1.375(3) ?
    C11 H11A . 0.9500 ?
    C12 C14 . 1.514(3) ?
    C15 C16 . 1.388(4) ?
    C16 C17 . 1.382(4) ?
    C16 H16A . 0.9500 ?
    C17 C18 . 1.384(4) ?
    C17 H17A . 0.9500 ?
    C18 C19 . 1.387(3) ?
    C18 H18A . 0.9500 ?
loop_
    _geom_angle_atom_site_label_1
    _geom_angle_atom_site_label_2
    _geom_angle_atom_site_label_3
    _geom_angle_site_symmetry_1
    _geom_angle_site_symmetry_3
    _geom_angle
    _geom_angle_publ_flag
    N2 Cr1 N1 . . 177.33(9) ?
    N2 Cr1 O3 . . 103.64(8) ?
    N1 Cr1 O3 . . 78.35(8) ?
    N2 Cr1 O6 . . 79.04(8) ?
    N1 Cr1 O6 . . 102.70(8) ?
    O3 Cr1 O6 . . 93.82(7) ?
    N2 Cr1 O8 . . 77.96(8) ?
    N1 Cr1 O8 . . 100.31(8) ?
    O3 Cr1 O8 . . 90.88(7) ?
    O6 Cr1 O8 . . 156.99(7) ?
    N2 Cr1 O1 . . 100.15(8) ?
    N1 Cr1 O1 . . 77.79(8) ?
    O3 Cr1 O1 . . 156.06(7) ?
    O6 Cr1 O1 . . 93.28(7) ?
    O8 Cr1 O1 . . 91.46(7) ?
    C6 O1 Cr1 . . 118.37(15) ?
    C7 O3 Cr1 . . 118.46(15) ?
    C3 O5 H5O . . 120.7 ?
    C13 O6 Cr1 . . 117.65(15) ?
    C14 O8 Cr1 . . 118.36(15) ?
    C10 O10 H10O . . 116.5 ?
    H11D O11 H11C . . 113.6 ?
    H12A O12 H12B . . 104.7 ?
    C5 N1 C1 . . 121.1(2) ?
    C5 N1 Cr1 . . 119.27(16) ?
    C1 N1 Cr1 . . 119.54(16) ?
    C12 N2 C8 . . 121.9(2) ?
    C12 N2 Cr1 . . 119.67(17) ?
    C8 N2 Cr1 . . 118.33(16) ?
    C15 N3 C19 . . 123.3(2) ?
    C15 N3 H3NA . . 122.3 ?
    C19 N3 H3NA . . 114.3 ?
    C15 N4 H4NB . . 123.8 ?
    C15 N4 H4NA . . 116.6 ?
    H4NB N4 H4NA . . 117.1 ?
    C19 N5 H5NB . . 111.0 ?
    C19 N5 H5NA . . 117.8 ?
    H5NB N5 H5NA . . 127.1 ?
    N1 C1 C2 . . 121.5(2) ?
    N1 C1 C6 . . 110.4(2) ?
    C2 C1 C6 . . 128.1(2) ?
    C1 C2 C3 . . 118.0(2) ?
    C1 C2 H2A . . 121.0 ?
    C3 C2 H2A . . 121.0 ?
    O5 C3 C4 . . 123.6(2) ?
    O5 C3 C2 . . 116.9(2) ?
    C4 C3 C2 . . 119.5(2) ?
    C5 C4 C3 . . 118.2(2) ?
    C5 C4 H4A . . 120.9 ?
    C3 C4 H4A . . 120.9 ?
    N1 C5 C4 . . 121.6(2) ?
    N1 C5 C7 . . 110.3(2) ?
    C4 C5 C7 . . 128.0(2) ?
    O2 C6 O1 . . 124.7(2) ?
    O2 C6 C1 . . 121.4(2) ?
    O1 C6 C1 . . 113.9(2) ?
    O4 C7 O3 . . 124.6(2) ?
    O4 C7 C5 . . 121.8(2) ?
    O3 C7 C5 . . 113.6(2) ?
    N2 C8 C9 . . 120.8(2) ?
    N2 C8 C13 . . 111.6(2) ?
    C9 C8 C13 . . 127.6(2) ?
    C8 C9 C10 . . 118.0(2) ?
    C8 C9 H9A . . 121.0 ?
    C10 C9 H9A . . 121.0 ?
    O10 C10 C11 . . 117.1(2) ?
    O10 C10 C9 . . 123.1(2) ?
    C11 C10 C9 . . 119.8(2) ?
    C12 C11 C10 . . 117.7(2) ?
    C12 C11 H11A . . 121.1 ?
    C10 C11 H11A . . 121.1 ?
    N2 C12 C11 . . 121.6(2) ?
    N2 C12 C14 . . 110.8(2) ?
    C11 C12 C14 . . 127.5(2) ?
    O7 C13 O6 . . 126.4(2) ?
    O7 C13 C8 . . 120.2(2) ?
    O6 C13 C8 . . 113.4(2) ?
    O9 C14 O8 . . 124.9(2) ?
    O9 C14 C12 . . 122.0(2) ?
    O8 C14 C12 . . 113.1(2) ?
    N4 C15 N3 . . 117.4(2) ?
    N4 C15 C16 . . 124.2(2) ?
    N3 C15 C16 . . 118.5(2) ?
    C17 C16 C15 . . 118.9(2) ?
    C17 C16 H16A . . 120.6 ?
    C15 C16 H16A . . 120.6 ?
    C16 C17 C18 . . 122.1(2) ?
    C16 C17 H17A . . 118.9 ?
    C18 C17 H17A . . 118.9 ?
    C17 C18 C19 . . 118.5(2) ?
    C17 C18 H18A . . 120.7 ?
    C19 C18 H18A . . 120.7 ?
    N5 C19 N3 . . 116.8(2) ?
    N5 C19 C18 . . 124.5(2) ?
    N3 C19 C18 . . 118.7(2) ?
loop_
    _geom_torsion_atom_site_label_1
    _geom_torsion_atom_site_label_2
    _geom_torsion_atom_site_label_3
    _geom_torsion_atom_site_label_4
    _geom_torsion_site_symmetry_1
    _geom_torsion_site_symmetry_2
    _geom_torsion_site_symmetry_3
    _geom_torsion_site_symmetry_4
    _geom_torsion
    _geom_torsion_publ_flag
    N2 Cr1 O1 C6 . . . . 175.80(17) ?
    N1 Cr1 O1 C6 . . . . -2.46(16) ?
    O3 Cr1 O1 C6 . . . . 2.3(3) ?
    O6 Cr1 O1 C6 . . . . -104.75(17) ?
    O8 Cr1 O1 C6 . . . . 97.77(17) ?
    N2 Cr1 O3 C7 . . . . -177.73(16) ?
    N1 Cr1 O3 C7 . . . . 0.44(17) ?
    O6 Cr1 O3 C7 . . . . 102.64(17) ?
    O8 Cr1 O3 C7 . . . . -99.91(17) ?
    O1 Cr1 O3 C7 . . . . -4.3(3) ?
    N2 Cr1 O6 C13 . . . . -0.10(17) ?
    N1 Cr1 O6 C13 . . . . -178.02(17) ?
    O3 Cr1 O6 C13 . . . . 103.07(17) ?
    O8 Cr1 O6 C13 . . . . 1.7(3) ?
    O1 Cr1 O6 C13 . . . . -99.81(17) ?
    N2 Cr1 O8 C14 . . . . 2.31(17) ?
    N1 Cr1 O8 C14 . . . . -179.77(17) ?
    O3 Cr1 O8 C14 . . . . -101.46(17) ?
    O6 Cr1 O8 C14 . . . . 0.5(3) ?
    O1 Cr1 O8 C14 . . . . 102.37(17) ?
    O3 Cr1 N1 C5 . . . . -0.11(17) ?
    O6 Cr1 N1 C5 . . . . -91.45(18) ?
    O8 Cr1 N1 C5 . . . . 88.65(18) ?
    O1 Cr1 N1 C5 . . . . 177.91(19) ?
    O3 Cr1 N1 C1 . . . . -175.84(19) ?
    O6 Cr1 N1 C1 . . . . 92.83(18) ?
    O8 Cr1 N1 C1 . . . . -87.08(18) ?
    O1 Cr1 N1 C1 . . . . 2.18(17) ?
    O3 Cr1 N2 C12 . . . . 87.31(19) ?
    O6 Cr1 N2 C12 . . . . 178.62(19) ?
    O8 Cr1 N2 C12 . . . . -0.64(18) ?
    O1 Cr1 N2 C12 . . . . -89.97(19) ?
    O3 Cr1 N2 C8 . . . . -89.81(18) ?
    O6 Cr1 N2 C8 . . . . 1.50(18) ?
    O8 Cr1 N2 C8 . . . . -177.77(19) ?
    O1 Cr1 N2 C8 . . . . 92.91(18) ?
    C5 N1 C1 C2 . . . . 2.1(3) ?
    Cr1 N1 C1 C2 . . . . 177.73(18) ?
    C5 N1 C1 C6 . . . . -177.3(2) ?
    Cr1 N1 C1 C6 . . . . -1.6(3) ?
    N1 C1 C2 C3 . . . . -0.1(3) ?
    C6 C1 C2 C3 . . . . 179.1(2) ?
    C1 C2 C3 O5 . . . . 179.0(2) ?
    C1 C2 C3 C4 . . . . -1.2(3) ?
    O5 C3 C4 C5 . . . . -179.6(2) ?
    C2 C3 C4 C5 . . . . 0.6(3) ?
    C1 N1 C5 C4 . . . . -2.7(3) ?
    Cr1 N1 C5 C4 . . . . -178.40(18) ?
    C1 N1 C5 C7 . . . . 175.5(2) ?
    Cr1 N1 C5 C7 . . . . -0.2(3) ?
    C3 C4 C5 N1 . . . . 1.4(4) ?
    C3 C4 C5 C7 . . . . -176.5(2) ?
    Cr1 O1 C6 O2 . . . . -177.36(19) ?
    Cr1 O1 C6 C1 . . . . 2.3(3) ?
    N1 C1 C6 O2 . . . . 179.2(2) ?
    C2 C1 C6 O2 . . . . -0.1(4) ?
    N1 C1 C6 O1 . . . . -0.5(3) ?
    C2 C1 C6 O1 . . . . -179.8(2) ?
    Cr1 O3 C7 O4 . . . . 177.52(19) ?
    Cr1 O3 C7 C5 . . . . -0.6(3) ?
    N1 C5 C7 O4 . . . . -177.7(2) ?
    C4 C5 C7 O4 . . . . 0.4(4) ?
    N1 C5 C7 O3 . . . . 0.5(3) ?
    C4 C5 C7 O3 . . . . 178.6(2) ?
    C12 N2 C8 C9 . . . . -0.1(4) ?
    Cr1 N2 C8 C9 . . . . 176.98(18) ?
    C12 N2 C8 C13 . . . . -179.5(2) ?
    Cr1 N2 C8 C13 . . . . -2.4(3) ?
    N2 C8 C9 C10 . . . . -0.4(4) ?
    C13 C8 C9 C10 . . . . 178.9(2) ?
    C8 C9 C10 O10 . . . . -178.7(2) ?
    C8 C9 C10 C11 . . . . 0.9(4) ?
    O10 C10 C11 C12 . . . . 178.6(2) ?
    C9 C10 C11 C12 . . . . -1.0(4) ?
    C8 N2 C12 C11 . . . . 0.0(4) ?
    Cr1 N2 C12 C11 . . . . -176.99(18) ?
    C8 N2 C12 C14 . . . . 176.2(2) ?
    Cr1 N2 C12 C14 . . . . -0.8(3) ?
    C10 C11 C12 N2 . . . . 0.5(4) ?
    C10 C11 C12 C14 . . . . -175.0(2) ?
    Cr1 O6 C13 O7 . . . . 179.5(2) ?
    Cr1 O6 C13 C8 . . . . -1.1(3) ?
    N2 C8 C13 O7 . . . . -178.4(2) ?
    C9 C8 C13 O7 . . . . 2.3(4) ?
    N2 C8 C13 O6 . . . . 2.2(3) ?
    C9 C8 C13 O6 . . . . -177.1(2) ?
    Cr1 O8 C14 O9 . . . . 174.9(2) ?
    Cr1 O8 C14 C12 . . . . -3.3(3) ?
    N2 C12 C14 O9 . . . . -175.7(2) ?
    C11 C12 C14 O9 . . . . 0.2(4) ?
    N2 C12 C14 O8 . . . . 2.6(3) ?
    C11 C12 C14 O8 . . . . 178.5(2) ?
    C19 N3 C15 N4 . . . . -177.6(2) ?
    C19 N3 C15 C16 . . . . 2.1(4) ?
    N4 C15 C16 C17 . . . . 178.2(2) ?
    N3 C15 C16 C17 . . . . -1.5(4) ?
    C15 C16 C17 C18 . . . . -1.0(4) ?
    C16 C17 C18 C19 . . . . 2.8(4) ?
    C15 N3 C19 N5 . . . . 179.4(2) ?
    C15 N3 C19 C18 . . . . -0.3(4) ?
    C17 C18 C19 N5 . . . . 178.2(2) ?
    C17 C18 C19 N3 . . . . -2.1(4) ?
loop_
    _geom_hbond_atom_site_label_D
    _geom_hbond_atom_site_label_H
    _geom_hbond_atom_site_label_A
    _geom_hbond_site_symmetry_A
    _geom_hbond_distance_DH
    _geom_hbond_distance_HA
    _geom_hbond_distance_DA
    _geom_hbond_angle_DHA
    _geom_hbond_publ_flag
    N3 H3NA O2 3_575 0.87 2.03 2.840(3) 154 y
    N4 H4NB O11 3_575 0.87 2.09 2.958(3) 173 y
    N4 H4NA O3 4_585 0.87 2.33 3.122(3) 151 y
    N5 H5NB O8 1_555 0.87 1.99 2.831(3) 162 y
    N5 H5NA O2 3_575 0.87 2.01 2.812(3) 152 y
    O5 H5O O12 1_555 0.80 1.77 2.560(2) 169 y
    O10 H10O O11 3_676 0.80 1.83 2.624(3) 173 y
    O11 H11C O1 1_555 0.82 1.92 2.719(2) 163 y
    O11 H11D O7 1_455 0.82 1.90 2.709(3) 169 y
    O12 H12A O9 4_685 0.82 2.01 2.809(3) 165 y
    O12 H12B O4 4_585 0.82 2.05 2.872(3) 177 y
    C16 H16A O3 4_585 0.95 2.49 3.265(3) 139 y
    C18 H18A O12 4_586 0.95 2.59 3.279(3) 130 y
data_global
_journal_date_recd_electronic     2008-08-06
_journal_date_accepted     2008-08-25
_journal_name_full     'Acta Crystallographica, Section E'
_journal_year     2008
_journal_volume     64
_journal_issue      9
_journal_page_first     m1208
_journal_page_last     m1209
_journal_paper_category     QM
_journal_coeditor_code     YM2072
_publ_contact_author_name     'Hossein Aghabozorg'
_publ_contact_author_address
;
Faculty of Chemistry, Tarbiat Moallem University, 49 Mofateh Avenue 15614,
Tehran, Iran
;
_publ_contact_author_email     haghabozorg@yahoo.com
_publ_contact_author_fax     ?
_publ_contact_author_phone     ?
_publ_section_title
;\
2,6-Diaminopyridinium
bis(4-hydroxypyridine-2,6-dicarboxylato-\k^3^<i>O</i>^2^,<i>N</i>,\
<i>O</i>^6^)chromate(III) dihydrate
;
loop_
    _publ_author_name
    _publ_author_footnote
    _publ_author_address
    'Aghabozorg, Hossein' .
;
Faculty of Chemistry, Tarbiat Moallem University, 49 Mofateh Avenue 15614,
Tehran, Iran
;
    'Roshan, Leila' .
;
Faculty of Chemistry, Tarbiat Moallem University, 49 Mofateh Avenue 15614,
Tehran, Iran
;
    'Firoozi, Najmeh' .
;
Faculty of Chemistry, Tarbiat Moallem University, 49 Mofateh Avenue 15614,
Tehran, Iran
;
    'Ghadermazi, Mohammad' .
;
Department of Chemistry, Faculty of Science, University of Kurdistan, Sanandaj,
Iran
;
    'Bagheri, Sara' .
;
Faculty of Chemistry, Islamic Azad University, North Tehran Branch, Tehran, Iran
;
