# Supplementary material for: 2,6-Diamino­pyridinium bis­(4-hydroxy­pyridine-2,6-dicarboxyl­ato-κ3 O 2,N,O 6)chromate(III) dihydrate
Source: Acta Crystallogr Sect E Struct Rep Online. 2008 Aug 30;64(Pt 9):m1208–9. doi: 10.1107/S1600536808027347 (PMC2960621; doi:10.1107/S1600536808027347)
Supplement: Supplementary file 2 [file e-64-m1208-Isup2.hkl]

# 
# h,k,l, Fc-squared, Fo-squared, sigma(Fo-squared) and status flag 
# 
data_I
_shelx_title ' a in P2(1)/n' 
_shelx_refln_list_code          4 
_shelx_F_calc_maximum      241.12 
_exptl_crystal_F_000      1148.00 
_reflns_d_resolution_high  0.7570 
 
loop_ 
 _symmetry_equiv_pos_as_xyz 
 'x, y, z' 
 '-x+1/2, y+1/2, -z+1/2' 
 '-x, -y, -z' 
 'x-1/2, -y-1/2, z-1/2' 
 
_cell_length_a     6.9590 
_cell_length_b    20.9904 
_cell_length_c    14.8951 
_cell_angle_alpha  90.000 
_cell_angle_beta   95.303 
_cell_angle_gamma  90.000 
 
_shelx_F_squared_multiplier     1.000 
 
loop_ 
 _refln_index_h 
 _refln_index_k 
 _refln_index_l 
 _refln_F_squared_calc 
 _refln_F_squared_meas 
 _refln_F_squared_sigma 
 _refln_observed_status 
   2   0   0    23330.62    23298.76    383.55 o 
   4   0   0     2669.76     2783.73     72.32 o 
   6   0   0     4144.42     4064.46    202.30 o 
   8   0   0      234.54      256.93     85.64 o 
   1   1   0    32972.17    33721.21    469.76 o 
   2   1   0       15.48       47.80     15.31 o 
   3   1   0      115.70       82.97     11.29 o 
   4   1   0     4112.66     4258.17     79.33 o 
   5   1   0      456.95      488.38     28.78 o 
   6   1   0     1729.16     1706.30     67.62 o 
   7   1   0      768.26      731.96     62.06 o 
   8   1   0      701.02      793.65     74.12 o 
   9   1   0        4.47       -4.53     53.54 o 
   0   2   0     1140.16     1293.26     18.54 o 
   1   2   0     3621.89     3759.11     48.66 o 
   2   2   0    14887.58    15484.88    200.73 o 
   3   2   0     2258.32     2191.74     57.42 o 
   4   2   0      209.33      235.13     27.61 o 
   5   2   0      808.23      851.77     41.51 o 
   6   2   0       31.43       -1.61     37.20 o 
   7   2   0     2305.48     2289.69     87.59 o 
   8   2   0      121.37      117.22     50.77 o 
   9   2   0      543.83      551.85     78.47 o 
   1   3   0      472.66      547.39     12.29 o 
   2   3   0    44995.73    46742.79    579.70 o 
   3   3   0       74.67      105.18     22.17 o 
   4   3   0      426.54      393.40     46.66 o 
   5   3   0     2140.84     2165.44     57.33 o 
   6   3   0     1471.32     1412.59     51.45 o 
   7   3   0       13.50      -43.22     45.04 o 
   8   3   0     2111.33     1911.20     86.02 o 
   9   3   0        5.22       15.59     57.82 o 
   0   4   0    14873.27    14901.73    209.95 o 
   1   4   0     1878.44     2096.60     56.71 o 
   2   4   0    26063.20    26974.90    290.61 o 
   3   4   0     6502.87     6827.12    114.79 o 
   4   4   0     5095.77     5296.62     92.56 o 
   5   4   0      770.14      729.14     50.59 o 
   6   4   0      453.22      467.35     41.01 o 
   7   4   0      379.21      384.33     55.94 o 
   8   4   0        3.62       19.79     50.79 o 
   9   4   0       20.82        4.95     56.31 o 
   1   5   0    51533.69    53596.93    560.43 o 
   2   5   0       40.91      110.26     17.88 o 
   3   5   0    10875.99    10760.41    152.14 o 
   4   5   0      229.92      258.99     30.63 o 
   5   5   0      808.14      781.41     43.02 o 
   6   5   0     1699.17     1746.37     59.71 o 
   7   5   0      902.10      847.07     68.39 o 
   8   5   0       56.95       92.26     51.72 o 
   9   5   0       85.40       14.32     54.77 o 
   0   6   0    12638.11    12861.56    184.40 o 
   1   6   0    26974.40    28233.76    361.35 o 
   2   6   0      111.38       68.27     13.68 o 
   3   6   0      115.11      127.60     16.93 o 
   4   6   0     1165.98     1252.68     52.58 o 
   5   6   0      156.73      178.62     30.64 o 
   6   6   0     1058.10     1050.00     77.55 o 
   7   6   0       36.59       84.59     48.45 o 
   8   6   0        3.36      -29.36     48.47 o 
   1   7   0    13047.98    13532.89    182.38 o 
   2   7   0     1688.49     1580.13     33.74 o 
   3   7   0      383.48      333.37     23.98 o 
   4   7   0    11738.67    11965.55    174.07 o 
   5   7   0        7.63      -14.26     27.48 o 
   6   7   0     1402.66     1412.65     78.23 o 
   7   7   0      144.38      116.93     51.28 o 
   8   7   0      398.18      419.41     60.03 o 
   0   8   0       35.60       61.01     15.06 o 
   1   8   0     1550.94     1637.49     44.17 o 
   2   8   0      779.85      858.83     32.68 o 
   3   8   0     9005.24     9045.92    123.13 o 
   4   8   0      779.46      752.60     36.48 o 
   5   8   0     5109.66     5222.11    100.01 o 
   6   8   0       15.41       34.07     36.58 o 
   7   8   0      810.29      825.70     65.75 o 
   8   8   0       51.78       66.04     52.61 o 
   1   9   0    13753.48    13576.65    186.89 o 
   2   9   0        9.90        0.10     15.33 o 
   3   9   0      587.74      582.68     28.20 o 
   4   9   0        8.31        0.64     18.65 o 
   5   9   0     1687.28     1680.62     56.63 o 
   6   9   0      531.16      606.27     47.69 o 
   7   9   0      301.89      270.22     55.50 o 
   8   9   0      739.25      789.94     80.29 o 
   0  10   0     1822.17     1652.73     46.60 o 
   1  10   0     4601.94     4923.18    130.68 o 
   2  10   0    25844.67    26426.64    314.26 o 
   3  10   0      109.74      101.02     20.40 o 
   4  10   0      971.11      950.78     33.98 o 
   5  10   0      763.16      755.74     57.00 o 
   6  10   0      992.78     1104.55     62.62 o 
   7  10   0       96.40       66.82     40.42 o 
   8  10   0       92.15       94.54     71.66 o 
   1  11   0     6497.30     6624.93    107.82 o 
   2  11   0    12102.47    12424.03    181.51 o 
   3  11   0     1025.48     1008.96     34.41 o 
   4  11   0       16.07       -1.33     21.49 o 
   5  11   0      572.58      572.00     42.42 o 
   6  11   0      225.23      225.02     41.72 o 
   7  11   0      203.29      183.19     42.13 o 
   8  11   0      220.64      303.23     78.09 o 
   0  12   0     1113.18     1131.51     41.69 o 
   1  12   0     1984.57     1969.43     54.62 o 
   2  12   0     6774.55     6981.44    116.34 o 
   3  12   0      449.69      502.06     24.95 o 
   4  12   0     1008.79     1024.14     36.23 o 
   5  12   0      287.01      275.61     35.02 o 
   6  12   0      644.16      668.45     47.63 o 
   7  12   0     1594.11     1701.64     86.45 o 
   8  12   0      397.32      333.17     83.19 o 
   1  13   0        3.48       18.56     27.98 o 
   2  13   0      734.23      760.35     37.64 o 
   3  13   0     1587.78     1591.52     64.27 o 
   4  13   0     1128.82     1166.79     40.25 o 
   5  13   0     1352.63     1289.79     68.42 o 
   6  13   0     1296.99     1256.92     74.20 o 
   7  13   0       97.03      120.90     58.15 o 
   8  13   0       10.81        8.59     71.93 o 
   0  14   0     3708.77     3411.47     81.31 o 
   1  14   0     1408.80     1350.04     50.32 o 
   2  14   0     2953.13     2890.83     69.42 o 
   3  14   0      441.25      494.81     53.61 o 
   4  14   0       47.92        5.99     30.23 o 
   5  14   0     2263.11     2375.52     89.95 o 
   6  14   0        0.09     -108.92     89.76 o 
   7  14   0      287.94      282.66     62.72 o 
   1  15   0     5263.65     5309.03     98.36 o 
   2  15   0       12.07       10.83     28.00 o 
   3  15   0     4043.93     4182.80     90.73 o 
   4  15   0     1477.41     1497.90     58.20 o 
   5  15   0      688.92      677.66     64.52 o 
   6  15   0      168.47      195.88     58.81 o 
   7  15   0       13.55        9.84     58.64 o 
   0  16   0      326.75      296.57     42.86 o 
   1  16   0       64.54       91.10     26.26 o 
   2  16   0     7508.27     7378.70    129.51 o 
   3  16   0     5363.93     5468.18    121.78 o 
   4  16   0     4678.41     4555.56    102.51 o 
   5  16   0       40.65       69.16     54.45 o 
   6  16   0       65.01       33.09     57.55 o 
   7  16   0        2.49        6.35     59.34 o 
   1  17   0      569.04      537.01     49.46 o 
   2  17   0     1992.16     2136.80     64.65 o 
   3  17   0     9144.83     8959.23    154.92 o 
   4  17   0     1008.33      956.82     58.29 o 
   5  17   0       73.99       18.80     62.07 o 
   6  17   0      305.85      306.98     62.36 o 
   7  17   0      107.46       92.85     62.87 o 
   0  18   0     1934.29     1794.85    102.44 o 
   1  18   0       51.52       68.53     28.13 o 
   2  18   0       45.32        8.06     34.19 o 
   3  18   0     3187.09     3177.87     86.25 o 
   4  18   0      149.06      233.52     54.52 o 
   5  18   0     1131.46     1163.73     75.10 o 
   6  18   0       85.29       82.81     57.89 o 
   1  19   0     3616.68     3482.09    106.97 o 
   2  19   0      353.28      341.42     44.08 o 
   3  19   0      291.85      371.05     47.71 o 
   4  19   0     1637.32     1663.91    146.46 o 
   5  19   0      168.60      210.80     59.65 o 
   6  19   0      317.24      258.17     87.89 o 
   0  20   0     3475.69     3329.95    332.77 o 
   1  20   0      531.92      492.12     58.39 o 
   2  20   0      263.78      267.62     51.52 o 
   3  20   0        7.09       19.20     41.86 o 
   4  20   0      901.70      831.15     70.99 o 
   5  20   0      129.75      197.17     59.56 o 
   6  20   0       41.91      -38.07     56.56 o 
   1  21   0     1629.79     1654.95    119.18 o 
   2  21   0      666.89      675.71     69.20 o 
   3  21   0     3214.86     3193.29    123.31 o 
   4  21   0      110.60       48.49     52.53 o 
   5  21   0      219.67      226.46     63.70 o 
   0  22   0      132.79      219.51     85.15 o 
   1  22   0      277.79      313.11     62.01 o 
   2  22   0      236.47      265.14     62.68 o 
   3  22   0       14.42      -48.39     54.81 o 
   4  22   0     1765.95     1657.15     82.93 o 
   5  22   0      134.42      155.27     77.36 o 
   1  23   0      639.93      589.40     70.08 o 
   2  23   0       74.15       30.58     56.79 o 
   3  23   0      343.38      334.50     66.14 o 
   4  23   0     1077.67      945.34     97.91 o 
   5  23   0        3.90      -35.14     73.18 o 
   0  24   0     1292.61     1266.97    129.47 o 
   1  24   0      162.42       79.14     77.05 o 
   2  24   0        1.51      -26.87     59.43 o 
   3  24   0      368.56      234.61     66.89 o 
   4  24   0      549.44      531.33     91.07 o 
   1  25   0      938.83      899.75     78.28 o 
   2  25   0       94.34       98.86     76.75 o 
   3  25   0      148.56      124.74     65.62 o 
   0  26   0     1387.06     1324.81    125.80 o 
   1  26   0      133.51      136.21     65.46 o 
   2  26   0     1352.63     1329.05    108.51 o 
   3  26   0      270.97      311.91     86.80 o 
   1  27   0      113.70       48.52     82.30 o 
   2  27   0       39.37      -17.34     64.30 o 
  -9   0   1      523.44      686.83     95.65 o 
  -7   0   1    11979.49    11712.53    302.70 o 
  -5   0   1     3929.59     3908.84     94.43 o 
  -3   0   1       75.15      129.39     19.79 o 
  -1   0   1     1675.79     1416.10     41.46 o 
   1   0   1      153.69      101.64      8.90 o 
   3   0   1     1233.34     1411.32     49.31 o 
   5   0   1      210.94      168.47     24.25 o 
   7   0   1     2272.37     2405.62    185.89 o 
   9   0   1      301.53      262.77     85.29 o 
  -9   1   1       15.39       42.18     53.41 o 
  -8   1   1     1494.12     1358.05     81.87 o 
  -7   1   1       42.08       67.90     47.92 o 
  -6   1   1     1056.79      963.08     81.56 o 
  -5   1   1       40.84      117.96     24.28 o 
  -4   1   1     1977.17     2051.03     56.48 o 
  -3   1   1       96.60       89.86     13.41 o 
  -2   1   1     1547.81     1450.41     27.85 o 
  -1   1   1     6953.92     7006.34     78.32 o 
   0   1   1     7201.33     7723.23    107.45 o 
   1   1   1     2463.10     2646.32     33.51 o 
   2   1   1      262.66      357.32     12.17 o 
   3   1   1      388.52      345.93     18.54 o 
   4   1   1     5026.37     4870.28     80.74 o 
   5   1   1      369.33      426.64     28.63 o 
   6   1   1      905.24      950.76     70.76 o 
   7   1   1      222.03      165.89     52.62 o 
   8   1   1      172.58      100.02     53.68 o 
   9   1   1      362.02      382.90     64.89 o 
  -9   2   1       11.40       11.09     55.24 o 
  -8   2   1       28.37       42.77     50.42 o 
  -7   2   1     1208.66     1253.95     70.70 o 
  -6   2   1       52.20       25.27     32.11 o 
  -5   2   1       79.92       91.55     25.13 o 
  -4   2   1     4833.94     4631.06     83.83 o 
  -3   2   1     2690.59     2777.24     53.40 o 
  -2   2   1     7271.15     7292.36     84.93 o 
  -1   2   1       50.51       74.20     12.00 o 
   0   2   1    21533.51    23254.68    228.81 o 
   1   2   1     3614.78     3663.10     44.54 o 
   2   2   1     2323.78     2560.30     35.99 o 
   3   2   1      180.43      137.77     18.66 o 
   4   2   1      539.65      499.36     31.48 o 
   5   2   1        7.75       13.52     22.34 o 
   6   2   1      323.09      325.65     45.94 o 
   7   2   1      227.17      232.10     51.63 o 
   8   2   1     1022.18     1021.48     98.16 o 
   9   2   1        0.13       49.25     54.41 o 
  -9   3   1      421.79      276.45     61.42 o 
  -8   3   1       25.62       48.92     50.91 o 
  -7   3   1      225.13      209.72     51.33 o 
  -6   3   1       72.69       51.83     29.05 o 
  -5   3   1     1511.50     1433.58     46.35 o 
  -4   3   1     1761.59     1777.00     55.04 o 
  -3   3   1     5076.18     4961.14     80.11 o 
  -2   3   1    58139.85    60228.86    636.47 o 
  -1   3   1     8790.93     9020.27    108.55 o 
   0   3   1     6496.50     6668.99     87.35 o 
   1   3   1      803.45      818.89     20.92 o 
   2   3   1     2809.72     2861.71     45.08 o 
   3   3   1       41.22       95.47     18.49 o 
   4   3   1        2.93       32.97     25.76 o 
   5   3   1      816.94      869.02     38.85 o 
   6   3   1      514.04      445.44     49.83 o 
   7   3   1       18.99       20.00     48.25 o 
   8   3   1     1460.95     1418.70     91.37 o 
   9   3   1      732.80      834.39    130.45 o 
  -9   4   1       77.64       61.41     53.92 o 
  -8   4   1       30.70       53.81     50.98 o 
  -7   4   1     1392.99     1324.07     69.66 o 
  -6   4   1      201.76      187.08     32.80 o 
  -5   4   1     5019.74     4885.75     92.21 o 
  -4   4   1     1866.35     1919.73     53.02 o 
  -3   4   1      787.84      663.50     28.07 o 
  -2   4   1    19474.71    20154.05    237.07 o 
  -1   4   1     5643.54     5823.06    112.49 o 
   0   4   1     3882.58     3964.57     58.35 o 
   1   4   1     3372.31     3522.78     47.54 o 
   2   4   1      347.79      442.82     17.15 o 
   3   4   1     2036.07     2019.26     46.88 o 
   4   4   1     3083.67     3382.86     70.30 o 
   5   4   1     1182.85     1152.63     44.39 o 
   6   4   1       96.17       27.08     33.62 o 
   7   4   1     1623.29     1533.17     97.66 o 
   8   4   1        8.81      -21.32     50.68 o 
   9   4   1      423.74      414.88     66.46 o 
  -9   5   1      174.08      141.47     60.46 o 
  -8   5   1     3464.09     3221.18    107.25 o 
  -7   5   1      210.34      234.30     51.36 o 
  -6   5   1     8108.34     8063.93    137.44 o 
  -5   5   1      761.70      762.85     47.47 o 
  -4   5   1    14799.77    14906.57    208.53 o 
  -3   5   1     1140.96     1179.99     34.28 o 
  -2   5   1     1403.57     1411.54     30.14 o 
  -1   5   1    18601.09    19177.58    224.15 o 
   0   5   1     5602.02     5794.33    125.01 o 
   1   5   1     2317.83     2371.47     44.69 o 
   2   5   1     1371.35     1313.07     29.35 o 
   3   5   1     9939.63    10609.28    135.79 o 
   4   5   1     6185.51     6034.58    101.56 o 
   5   5   1     2143.21     2282.54     61.39 o 
   6   5   1      557.82      508.40     40.78 o 
   7   5   1       65.16       83.79     50.20 o 
   8   5   1      352.04      441.99    118.46 o 
  -8   6   1     1657.44     1597.61     81.09 o 
  -7   6   1      913.11     1040.88     69.46 o 
  -6   6   1     1260.09     1210.97     77.19 o 
  -5   6   1     2428.49     2378.57     63.88 o 
  -4   6   1    17509.16    18060.58    247.55 o 
  -3   6   1     2029.09     2159.79     43.09 o 
  -2   6   1     2093.93     1783.85     34.85 o 
  -1   6   1       81.36      131.99     12.28 o 
   0   6   1     2293.80     2302.69     39.65 o 
   1   6   1    10356.53    12001.66    199.51 o 
   2   6   1     4053.79     4370.74     63.51 o 
   3   6   1     2735.31     2810.73     50.53 o 
   4   6   1     1047.34     1082.75     42.54 o 
   5   6   1      927.95      970.40     42.84 o 
   6   6   1      456.38      397.40     40.26 o 
   7   6   1       15.34       78.53     90.28 o 
   8   6   1       57.01      101.15     52.76 o 
  -8   7   1      823.56      745.58     67.64 o 
  -7   7   1        2.79       24.24     49.91 o 
  -6   7   1      860.05      935.78     56.46 o 
  -5   7   1     2497.74     2351.84     64.40 o 
  -4   7   1     2890.02     2996.85     66.97 o 
  -3   7   1     9578.79     9655.83    128.28 o 
  -2   7   1      496.14      594.88     21.41 o 
  -1   7   1      157.77      160.78     11.99 o 
   0   7   1     3795.28     3983.89     50.51 o 
   1   7   1     1038.90     1053.32     41.47 o 
   2   7   1     6203.44     6841.61     91.92 o 
   3   7   1      192.84      154.09     23.07 o 
   4   7   1      400.04      363.43     52.25 o 
   5   7   1       36.05       19.65     27.57 o 
   6   7   1       24.45      -22.00     33.69 o 
   7   7   1       98.28       19.46     52.41 o 
   8   7   1       11.10      -36.58     49.45 o 
  -8   8   1      105.23       57.76     54.09 o 
  -7   8   1       45.95       10.61     50.33 o 
  -6   8   1       56.67       29.25     38.12 o 
  -5   8   1       28.40       48.23     29.56 o 
  -4   8   1     1467.41     1470.73     65.48 o 
  -3   8   1     3316.06     3480.37     76.60 o 
  -2   8   1     2193.16     2118.62     41.39 o 
  -1   8   1      388.26      451.79     17.13 o 
   0   8   1     1240.15     1421.82     32.43 o 
   1   8   1     1575.01     1861.42     42.36 o 
   2   8   1     4662.77     4820.20     70.81 o 
   3   8   1      588.94      534.15     28.89 o 
   4   8   1      139.12      160.86     27.30 o 
   5   8   1      171.37      187.07     33.17 o 
   6   8   1       98.09      124.05     39.26 o 
   7   8   1        3.40       32.13     51.17 o 
   8   8   1       19.36       38.92     90.03 o 
  -8   9   1      532.25      680.40     95.74 o 
  -7   9   1        6.57      -25.50     40.42 o 
  -6   9   1    10546.24    10176.62    168.69 o 
  -5   9   1        3.51       -7.11     31.66 o 
  -4   9   1      722.64      699.46     28.97 o 
  -3   9   1     1214.40     1290.39     38.64 o 
  -2   9   1     4165.56     4431.65     68.83 o 
  -1   9   1     9800.63     9782.26    112.84 o 
   0   9   1      756.72      901.26     38.35 o 
   1   9   1     5197.40     5188.85     84.28 o 
   2   9   1     3486.47     3522.89     58.37 o 
   3   9   1     1412.54     1406.07     39.16 o 
   4   9   1      126.97      140.45     26.19 o 
   5   9   1      149.03      134.23     33.10 o 
   6   9   1      239.63      276.29     43.33 o 
   7   9   1     1954.93     1963.77     94.42 o 
   8   9   1      991.95      931.17    166.49 o 
  -8  10   1      229.80      150.82     50.87 o 
  -7  10   1     4862.29     4718.60    109.96 o 
  -6  10   1     1059.05     1073.01     84.04 o 
  -5  10   1     6674.08     6875.04    123.07 o 
  -4  10   1        3.18      -40.26     20.13 o 
  -3  10   1      873.26      902.13     31.59 o 
  -2  10   1     3144.76     3449.25     60.89 o 
  -1  10   1       63.22       69.57      9.09 o 
   0  10   1       40.26       26.31     12.26 o 
   1  10   1      586.25      559.96     36.01 o 
   2  10   1     1292.85     1211.32     44.71 o 
   3  10   1        3.69       17.03     19.05 o 
   4  10   1      109.32      116.22     21.79 o 
   5  10   1       28.57       40.74     32.31 o 
   6  10   1       29.69       53.19     39.38 o 
   7  10   1       19.55       14.49     52.88 o 
   8  10   1        0.64       21.97     71.83 o 
  -8  11   1      457.03      523.11     81.07 o 
  -7  11   1        0.57       23.67     37.07 o 
  -6  11   1     2757.94     2777.47     79.63 o 
  -5  11   1     4499.22     4542.67     96.13 o 
  -4  11   1        2.13      -22.17     25.07 o 
  -3  11   1     2087.18     2094.56     51.83 o 
  -2  11   1     4223.72     4084.65     67.51 o 
  -1  11   1        1.61       39.17     23.78 o 
   0  11   1        1.65       -2.26     12.84 o 
   1  11   1      840.44      810.04     36.68 o 
   2  11   1      977.67      967.54     40.82 o 
   3  11   1      936.75      951.06     31.95 o 
   4  11   1       68.51       77.57     22.79 o 
   5  11   1        9.96        6.39     34.40 o 
   6  11   1      576.40      641.85     46.55 o 
   7  11   1        9.85       59.62     52.96 o 
   8  11   1       34.06       10.81     77.60 o 
  -8  12   1     1562.40     1470.14    104.62 o 
  -7  12   1      637.80      584.20     72.26 o 
  -6  12   1      222.72      257.93     40.05 o 
  -5  12   1      680.01      698.43     64.20 o 
  -4  12   1     1902.29     1866.90     48.07 o 
  -3  12   1     1588.11     1649.27     41.67 o 
  -2  12   1     2018.31     1937.00     64.26 o 
  -1  12   1      153.15      134.37     32.40 o 
   0  12   1     3857.37     3590.29     60.10 o 
   1  12   1      948.83      914.64     39.41 o 
   2  12   1     8273.68     8691.60    136.79 o 
   3  12   1        7.82       36.60     17.73 o 
   4  12   1       83.66       56.48     21.55 o 
   5  12   1     3329.47     3374.26     82.45 o 
   6  12   1      118.12      241.56     54.96 o 
   7  12   1      101.56      143.04     57.76 o 
   8  12   1      311.00      373.64     82.72 o 
  -8  13   1      725.50      702.62    148.37 o 
  -7  13   1      152.69       92.59     65.25 o 
  -6  13   1      243.38      301.87     82.60 o 
  -5  13   1     2112.60     2156.66     65.30 o 
  -4  13   1       12.36       44.99     27.78 o 
  -3  13   1     1225.86     1226.78     35.51 o 
  -2  13   1       67.75       74.13     27.59 o 
  -1  13   1     1901.00     1776.79     51.74 o 
   0  13   1     1058.25     1019.97     45.50 o 
   1  13   1     3332.12     3320.93     70.94 o 
   2  13   1       64.11       28.57     26.43 o 
   3  13   1      189.39      180.02     31.86 o 
   4  13   1     1492.31     1437.77     42.31 o 
   5  13   1      186.54      225.94     51.63 o 
   6  13   1       49.40       77.45     56.38 o 
   7  13   1       52.45       36.87     55.71 o 
   8  13   1        9.07       31.50     70.84 o 
  -7  14   1     1623.86     1569.86     86.23 o 
  -6  14   1      809.94      804.39     70.86 o 
  -5  14   1     4357.53     4767.93    126.76 o 
  -4  14   1        2.64      -16.92     29.66 o 
  -3  14   1      943.70      910.16     44.72 o 
  -2  14   1     1239.98     1289.19     47.02 o 
  -1  14   1     2283.43     2368.73     59.09 o 
   0  14   1     2448.11     2339.27     44.89 o 
   1  14   1       29.55       56.76     23.52 o 
   2  14   1     1175.31     1205.07     66.99 o 
   3  14   1     2809.03     2834.04    119.28 o 
   4  14   1       64.00      121.10     32.70 o 
   5  14   1      234.91      309.40     55.87 o 
   6  14   1       18.95      -10.93     53.54 o 
   7  14   1      834.21      923.71     74.68 o 
  -7  15   1      391.62      462.16     69.78 o 
  -6  15   1     1153.37     1078.24    107.40 o 
  -5  15   1        4.75       12.16     50.52 o 
  -4  15   1      390.22      402.52     39.30 o 
  -3  15   1      184.73      170.00     36.08 o 
  -2  15   1      146.34      121.86     29.98 o 
  -1  15   1       26.30       31.69     24.44 o 
   0  15   1      173.80      184.26     20.33 o 
   1  15   1     1220.80     1213.27     43.65 o 
   2  15   1     1867.94     1657.70     54.18 o 
   3  15   1      344.51      372.67     38.62 o 
   4  15   1       68.52       61.43     34.21 o 
   5  15   1        2.98      -52.61     49.14 o 
   6  15   1     1450.34     1392.67    100.95 o 
   7  15   1        0.91       41.22     58.84 o 
  -7  16   1       76.33       46.48     62.31 o 
  -6  16   1      152.22      128.88     58.84 o 
  -5  16   1      466.62      584.73     75.01 o 
  -4  16   1     1804.45     1838.50     64.08 o 
  -3  16   1      205.89      224.02     38.44 o 
  -2  16   1     2776.23     2933.03     83.83 o 
  -1  16   1      396.57      339.79     30.83 o 
   0  16   1       45.39       63.62     18.38 o 
   1  16   1      425.46      468.13     36.05 o 
   2  16   1       42.94        8.13     29.76 o 
   3  16   1     2231.08     2089.97     67.52 o 
   4  16   1      132.29      134.17     37.80 o 
   5  16   1       95.51       82.03     55.18 o 
   6  16   1        9.98       44.41     55.85 o 
   7  16   1      333.80      357.70     67.60 o 
  -7  17   1       62.65      -30.67     75.08 o 
  -6  17   1       40.85       -5.12     71.40 o 
  -5  17   1      725.01      681.42     83.32 o 
  -4  17   1     1644.39     1611.87     63.63 o 
  -3  17   1     3494.65     3565.63     88.85 o 
  -2  17   1     1756.59     1728.61     74.28 o 
  -1  17   1      221.12      198.08     28.99 o 
   0  17   1        9.52      -26.25     25.25 o 
   1  17   1      179.15      225.23     30.24 o 
   2  17   1      429.04      442.53     39.60 o 
   3  17   1      472.17      466.13     47.56 o 
   4  17   1      146.31       64.28     37.84 o 
   5  17   1        2.76      -30.89     54.71 o 
   6  17   1      354.30      307.70     61.81 o 
   7  17   1      110.07       37.29     60.74 o 
  -6  18   1      132.14       85.81     58.96 o 
  -5  18   1      104.82      129.63     65.20 o 
  -4  18   1     1220.55     1245.64     58.17 o 
  -3  18   1      207.16      287.19     51.12 o 
  -2  18   1       97.98      151.07     35.05 o 
  -1  18   1      722.02      707.16     39.88 o 
   0  18   1      126.19       66.40     44.78 o 
   1  18   1       71.75       68.47     28.62 o 
   2  18   1      136.54      177.63     46.60 o 
   3  18   1      618.74      597.16     50.12 o 
   4  18   1      351.46      237.88     54.71 o 
   5  18   1       18.53       -5.22     53.85 o 
   6  18   1       17.40      -54.64     56.42 o 
  -6  19   1        8.69      -65.58     56.44 o 
  -5  19   1       61.01       40.72     56.22 o 
  -4  19   1      201.54      211.82     65.82 o 
  -3  19   1     1766.76     1873.25     70.07 o 
  -2  19   1       72.49       91.04     37.03 o 
  -1  19   1      191.65      195.89     51.56 o 
   0  19   1     2278.22     2103.75    102.15 o 
   1  19   1     5826.46     5827.50    113.66 o 
   2  19   1      387.37      422.38     43.89 o 
   3  19   1     2942.27     3065.48     87.75 o 
   4  19   1     1168.47     1110.84     84.14 o 
   5  19   1     1556.28     1600.95     84.24 o 
   6  19   1      904.03      919.69     77.44 o 
  -6  20   1        1.07       13.60     58.83 o 
  -5  20   1      601.07      626.39     68.42 o 
  -4  20   1        0.27        4.52     50.78 o 
  -3  20   1     1476.32     1402.62     89.09 o 
  -2  20   1       72.73        6.91     47.02 o 
  -1  20   1     1346.05     1224.94     72.77 o 
   0  20   1      849.21      871.50     64.80 o 
   1  20   1     1524.13     1583.49     87.00 o 
   2  20   1      322.49      378.05     45.92 o 
   3  20   1      370.52      379.24     48.99 o 
   4  20   1      141.73       20.59     51.75 o 
   5  20   1     1904.49     1971.24     92.03 o 
   6  20   1      151.33      169.80     62.46 o 
  -6  21   1      468.95      485.33    139.29 o 
  -5  21   1      786.63      805.25     90.46 o 
  -4  21   1     2344.67     2312.88     93.27 o 
  -3  21   1      531.12      574.90     98.94 o 
  -2  21   1      532.59      489.24     63.20 o 
  -1  21   1     2057.06     1995.73     87.55 o 
   0  21   1       45.10       85.30     54.53 o 
   1  21   1      133.35      134.19     59.05 o 
   2  21   1       44.69      -11.31     54.18 o 
   3  21   1       46.18      -45.24     42.91 o 
   4  21   1      444.25      376.57     61.31 o 
   5  21   1      224.94      166.05     81.15 o 
  -5  22   1      488.32      444.61     68.98 o 
  -4  22   1        2.02       72.51     53.06 o 
  -3  22   1      884.00      901.08     74.42 o 
  -2  22   1     1663.47     1542.98     84.83 o 
  -1  22   1      813.44      708.74     70.38 o 
   0  22   1     2545.76     2498.22     97.89 o 
   1  22   1      207.08      194.75     60.52 o 
   2  22   1      106.73       27.88     59.56 o 
   3  22   1      244.22      237.84     64.20 o 
   4  22   1      688.79      724.07     69.12 o 
   5  22   1        7.46       38.73     59.23 o 
  -5  23   1       19.00      -13.09     75.41 o 
  -4  23   1       70.02       37.14     74.12 o 
  -3  23   1     1122.59     1080.02     79.60 o 
  -2  23   1     1070.78     1042.88     83.84 o 
  -1  23   1     3393.66     3253.53    116.11 o 
   0  23   1       11.21      -14.19     59.34 o 
   1  23   1      114.46      129.05     60.72 o 
   2  23   1       90.98      105.34     59.11 o 
   3  23   1      297.16      247.17     61.65 o 
   4  23   1      567.16      485.02     85.20 o 
   5  23   1      298.69      205.14     76.47 o 
  -4  24   1      124.35       62.92     79.62 o 
  -3  24   1      298.59      308.81     68.33 o 
  -2  24   1      537.39      557.98     70.89 o 
  -1  24   1      111.97       43.63     58.94 o 
   0  24   1     2303.25     2340.89     99.53 o 
   1  24   1     1348.65     1261.02     97.95 o 
   2  24   1      216.32      281.02     86.87 o 
   3  24   1      405.09      303.28     67.87 o 
   4  24   1      614.75      405.72     86.82 o 
  -3  25   1      384.51      414.71    110.55 o 
  -2  25   1      145.47      214.44     66.32 o 
  -1  25   1        1.06      -27.31     57.92 o 
   0  25   1       57.29      -53.48     57.59 o 
   1  25   1      212.28      235.09     66.18 o 
   2  25   1       19.57     -108.83     58.82 o 
   3  25   1       39.01      -12.02     60.89 o 
  -3  26   1     2393.75     2366.05    203.45 o 
  -2  26   1      364.97      364.79     86.20 o 
  -1  26   1        0.03     -110.44     61.15 o 
   0  26   1       21.23      -13.83     62.82 o 
   1  26   1        9.59       -2.35     61.68 o 
   2  26   1      114.95       93.61     65.19 o 
   3  26   1      509.88      419.05     87.28 o 
  -2  27   1      614.99      590.56     90.96 o 
  -1  27   1      454.10      448.76     74.29 o 
   0  27   1       31.55        8.23     65.04 o 
   1  27   1      165.08      206.54     70.72 o 
  -8   0   2        5.54      -66.80     68.83 o 
  -6   0   2      269.88      209.11     59.93 o 
  -4   0   2     2414.50     2423.22     69.51 o 
  -2   0   2      169.77      299.57     21.15 o 
   0   0   2     1457.89     1711.24     60.80 o 
   2   0   2     2542.30     2458.18     56.37 o 
   4   0   2      365.15      489.01     50.92 o 
   6   0   2     5275.64     5422.41    289.47 o 
   8   0   2     3214.86     3163.39    169.18 o 
  -9   1   2       13.80       31.00     55.48 o 
  -8   1   2      883.99      747.86     63.26 o 
  -7   1   2      113.25      142.90     48.66 o 
  -6   1   2      466.21      409.20     46.39 o 
  -5   1   2      358.55      364.37     20.62 o 
  -4   1   2     1152.27     1213.84     41.06 o 
  -3   1   2     2480.28     2535.64     44.01 o 
  -2   1   2     1268.17     1245.78     41.51 o 
  -1   1   2     1948.04     2033.36     66.69 o 
   0   1   2      267.41      268.52      6.92 o 
   1   1   2      692.33      797.53     18.94 o 
   2   1   2     4365.96     4071.84     57.69 o 
   3   1   2     2377.59     2341.45     52.82 o 
   4   1   2     1142.95     1186.66     33.31 o 
   5   1   2      657.70      725.80     28.13 o 
   6   1   2      154.12      163.43     42.99 o 
   7   1   2      275.58      193.12     52.19 o 
   8   1   2      220.44      240.36     56.47 o 
   9   1   2      150.91       92.22     58.07 o 
  -9   2   2      720.62      822.68     72.32 o 
  -8   2   2       84.17       48.58     49.86 o 
  -7   2   2     1685.47     1647.19     75.47 o 
  -6   2   2       23.79       34.24     28.17 o 
  -5   2   2      408.28      399.92     30.74 o 
  -4   2   2        1.28      -16.16     17.80 o 
  -3   2   2     1804.62     2023.18     41.80 o 
  -2   2   2        1.28       -6.80     10.72 o 
  -1   2   2     2952.92     2945.61     41.52 o 
   0   2   2     1093.29     1106.55     19.13 o 
   1   2   2     6937.71     6939.15     85.96 o 
   2   2   2     2045.60     2103.51     36.34 o 
   3   2   2    14581.25    14876.40    182.65 o 
   4   2   2      357.66      349.82     33.39 o 
   5   2   2     3489.21     3444.19     79.52 o 
   6   2   2      262.21      233.65     45.28 o 
   7   2   2      136.16      161.80     51.91 o 
   8   2   2       11.48      -14.50     50.45 o 
  -9   3   2       35.78      -26.51     55.04 o 
  -8   3   2      452.85      517.48     61.42 o 
  -7   3   2        7.95      -74.13     46.43 o 
  -6   3   2        3.39        8.12     28.81 o 
  -5   3   2     1434.77     1405.37     46.55 o 
  -4   3   2      433.67      454.94     51.00 o 
  -3   3   2       92.15      145.60     14.24 o 
  -2   3   2    15755.56    16228.17    192.74 o 
  -1   3   2     5756.25     6000.81     75.89 o 
   0   3   2      282.91      337.47     19.78 o 
   1   3   2    14340.66    14845.88    174.70 o 
   2   3   2     2178.40     2086.38     39.65 o 
   3   3   2     2726.43     2904.35     49.40 o 
   4   3   2    13521.22    13860.20    195.77 o 
   5   3   2     1311.50     1269.67     45.85 o 
   6   3   2      251.73      247.58     34.40 o 
   7   3   2        0.21      -69.01     46.84 o 
   8   3   2      151.73      146.50     66.91 o 
  -9   4   2      191.27      149.97     57.50 o 
  -8   4   2        6.07       36.87     49.65 o 
  -7   4   2       43.88       32.65     48.31 o 
  -6   4   2      416.49      460.34     42.43 o 
  -5   4   2      134.65       88.98     34.27 o 
  -4   4   2      547.47      497.04     33.02 o 
  -3   4   2     2222.73     2337.30     43.18 o 
  -2   4   2     2837.64     3005.53     47.00 o 
  -1   4   2      138.59       74.94     23.73 o 
   0   4   2     1616.95     1643.07     45.96 o 
   1   4   2     9534.97    10050.13    122.21 o 
   2   4   2     2241.94     2436.98     41.40 o 
   3   4   2     3883.10     3762.35     64.38 o 
   4   4   2     2607.45     2787.52     63.52 o 
   5   4   2     1221.79     1153.96     44.41 o 
   6   4   2      192.42      193.66     38.55 o 
   7   4   2        2.73       25.35     46.83 o 
   8   4   2      143.83      197.80     54.50 o 
  -9   5   2       60.80       22.91     55.67 o 
  -8   5   2      109.13      165.38     53.96 o 
  -7   5   2        8.12       -4.55     46.38 o 
  -6   5   2      167.34      176.65     35.18 o 
  -5   5   2     1748.42     1720.88     53.86 o 
  -4   5   2        6.17      -24.86     25.09 o 
  -3   5   2     7453.61     7837.48    117.08 o 
  -2   5   2     3112.79     3233.25     50.52 o 
  -1   5   2     1357.76     1694.73     31.30 o 
   0   5   2      463.93      481.21     19.56 o 
   1   5   2    10873.58    10924.20    133.30 o 
   2   5   2     5817.95     5943.03     80.62 o 
   3   5   2     1288.88     1254.72     32.84 o 
   4   5   2       35.84       40.56     25.10 o 
   5   5   2     1047.90     1013.00     50.18 o 
   6   5   2      912.93      874.17     54.75 o 
   7   5   2      204.37      219.93     54.25 o 
   8   5   2        3.42      -14.54     51.33 o 
  -8   6   2      103.09      112.31     52.04 o 
  -7   6   2      109.39      165.58     54.44 o 
  -6   6   2       73.69       76.91     35.05 o 
  -5   6   2      686.96      696.90     39.72 o 
  -4   6   2    15092.18    15466.22    215.93 o 
  -3   6   2       11.79       30.90     17.39 o 
  -2   6   2     7971.66     8118.23    115.93 o 
  -1   6   2    13336.62    14061.35    168.88 o 
   0   6   2       37.78       25.16     13.01 o 
   1   6   2        3.66       11.44     11.11 o 
   2   6   2     2928.94     2878.81     48.23 o 
   3   6   2      500.75      415.32     24.89 o 
   4   6   2       41.10       18.55     25.03 o 
   5   6   2      876.87      876.17     43.31 o 
   6   6   2       11.66        8.56     34.31 o 
   7   6   2      529.53      529.32     59.52 o 
   8   6   2       11.23       14.89     51.21 o 
  -8   7   2      605.31      612.78     64.97 o 
  -7   7   2      194.04      266.25     53.58 o 
  -6   7   2      109.59      127.87     37.20 o 
  -5   7   2        3.35        2.71     30.01 o 
  -4   7   2     2259.34     2388.08     48.63 o 
  -3   7   2     2098.89     2205.69     57.27 o 
  -2   7   2       72.85       71.75     14.91 o 
  -1   7   2      146.81      195.63     15.35 o 
   0   7   2     6941.67     7066.40    139.25 o 
   1   7   2      257.71      296.61     16.10 o 
   2   7   2    16658.94    17903.56    215.96 o 
   3   7   2       61.55       61.32     23.73 o 
   4   7   2     4882.17     4775.77     88.73 o 
   5   7   2      346.90      327.43     34.90 o 
   6   7   2     1207.23     1259.95     55.42 o 
   7   7   2      556.43      504.92     60.43 o 
   8   7   2       79.94       94.97     54.08 o 
  -8   8   2       12.35       72.17     52.55 o 
  -7   8   2      172.49      158.20     52.02 o 
  -6   8   2     1610.16     1693.17     62.04 o 
  -5   8   2     1099.43     1099.62     47.29 o 
  -4   8   2        7.86       16.34     18.41 o 
  -3   8   2     1654.79     1777.71     44.94 o 
  -2   8   2       40.45       50.27     16.05 o 
  -1   8   2        9.35       -4.22     12.45 o 
   0   8   2      344.83      369.04     16.74 o 
   1   8   2      149.65       90.53     11.07 o 
   2   8   2      690.08      682.57     24.87 o 
   3   8   2    14909.02    14852.60    187.54 o 
   4   8   2      264.36      307.23     30.44 o 
   5   8   2     2369.07     2308.94     80.15 o 
   6   8   2      169.10       49.05     37.37 o 
   7   8   2      272.31      369.99     56.58 o 
   8   8   2      374.96      371.85     63.67 o 
  -8   9   2      483.25      530.49     64.61 o 
  -7   9   2     1434.25     1247.13     72.31 o 
  -6   9   2     2798.12     2688.09     79.13 o 
  -5   9   2      568.44      583.60     44.53 o 
  -4   9   2      172.14      203.55     29.04 o 
  -3   9   2      569.01      588.44     35.15 o 
  -2   9   2        5.90        9.58     18.22 o 
  -1   9   2     8237.02     7972.87    114.81 o 
   0   9   2     1386.99     1270.40     38.39 o 
   1   9   2     2958.04     3000.28     59.32 o 
   2   9   2     1551.39     1569.36     37.80 o 
   3   9   2        1.28        3.37     19.88 o 
   4   9   2      121.69      120.24     21.64 o 
   5   9   2      527.89      588.67     44.63 o 
   6   9   2      602.06      639.17     49.04 o 
   7   9   2       21.81      -14.35     48.80 o 
   8   9   2      140.53      221.95     62.41 o 
  -8  10   2      241.28      183.34     53.22 o 
  -7  10   2      356.14      340.16     49.40 o 
  -6  10   2     5898.42     5789.86    117.50 o 
  -5  10   2       35.89       10.12     32.56 o 
  -4  10   2       25.45       29.30     21.43 o 
  -3  10   2      476.60      474.78     27.06 o 
  -2  10   2     7335.90     7134.06    102.06 o 
  -1  10   2     5689.98     5890.71     87.22 o 
   0  10   2     7746.38     8369.63    110.33 o 
   1  10   2       61.44       34.91     27.33 o 
   2  10   2     9436.53     9939.25    169.36 o 
   3  10   2      457.33      518.64     26.95 o 
   4  10   2       15.21       34.91     23.03 o 
   5  10   2       72.60       62.30     33.11 o 
   6  10   2      345.90      378.55     44.87 o 
   7  10   2      104.36       45.11     36.18 o 
   8  10   2      346.00      416.74     79.30 o 
  -8  11   2        8.02       39.91     80.63 o 
  -7  11   2      847.71      985.08     96.87 o 
  -6  11   2      488.84      522.26     46.11 o 
  -5  11   2     1573.97     1685.55     59.36 o 
  -4  11   2      283.72      329.19     27.70 o 
  -3  11   2        5.72       17.72     25.03 o 
  -2  11   2      141.24      150.64     20.95 o 
  -1  11   2      434.34      442.36     23.58 o 
   0  11   2       97.29       98.60     16.41 o 
   1  11   2     1434.35     1484.79     55.14 o 
   2  11   2     1412.01     1326.94     74.63 o 
   3  11   2        0.65      -14.53     17.95 o 
   4  11   2     1702.05     1724.40     46.21 o 
   5  11   2        0.23       -0.25     31.32 o 
   6  11   2      418.71      386.90     41.18 o 
   7  11   2      239.49      209.76     54.38 o 
   8  11   2        1.20     -126.37     68.61 o 
  -8  12   2     1144.27      952.90    119.32 o 
  -7  12   2      394.85      398.39     61.41 o 
  -6  12   2        1.85        2.67     32.43 o 
  -5  12   2       21.28       30.61     31.04 o 
  -4  12   2     2117.21     2037.97     50.68 o 
  -3  12   2       21.41       39.61     22.26 o 
  -2  12   2      380.70      409.38     23.33 o 
  -1  12   2     5046.08     5298.23     80.87 o 
   0  12   2      203.63      285.04     22.26 o 
   1  12   2     8217.17     8484.63    170.28 o 
   2  12   2      756.11      838.00     42.58 o 
   3  12   2      192.02      222.94     28.86 o 
   4  12   2        0.27      -28.51     21.64 o 
   5  12   2       29.51       58.31     26.79 o 
   6  12   2        4.29       37.54     51.88 o 
   7  12   2       21.58      -29.75     50.81 o 
   8  12   2       38.85       18.19     69.27 o 
  -8  13   2      690.14      457.52    119.47 o 
  -7  13   2      446.56      260.65     60.91 o 
  -6  13   2      105.76       91.65     54.18 o 
  -5  13   2     1577.97     1618.57     57.48 o 
  -4  13   2      234.40      255.03     26.23 o 
  -3  13   2     2169.12     2144.08     50.01 o 
  -2  13   2     1221.46     1380.16     65.18 o 
  -1  13   2      156.53      138.16     17.11 o 
   0  13   2     1125.37     1155.96     38.17 o 
   1  13   2     2700.31     2954.55     66.44 o 
   2  13   2      569.19      579.63     35.97 o 
   3  13   2      264.20      251.04     33.44 o 
   4  13   2        6.85      -36.77     23.16 o 
   5  13   2      197.21      212.67     51.25 o 
   6  13   2     3121.29     3083.46    106.13 o 
   7  13   2      128.84      210.96     57.98 o 
  -7  14   2     1854.29     1689.82     87.09 o 
  -6  14   2        8.72      -19.50     52.38 o 
  -5  14   2        3.35      -25.57     47.68 o 
  -4  14   2     1485.08     1435.17     64.21 o 
  -3  14   2        4.73        1.10     17.86 o 
  -2  14   2       44.98        2.43     26.66 o 
  -1  14   2       11.94        2.37     14.28 o 
   0  14   2       38.26       29.73     13.84 o 
   1  14   2     6561.95     6612.66    147.63 o 
   2  14   2     5544.14     5648.33    115.54 o 
   3  14   2      137.02      168.46     34.07 o 
   4  14   2      722.29      731.27     45.19 o 
   5  14   2     1193.44     1265.61     76.63 o 
   6  14   2      315.09      399.49     61.73 o 
   7  14   2     1204.38     1126.08     78.51 o 
  -7  15   2      914.02      924.44     77.16 o 
  -6  15   2        5.34      -37.08     53.76 o 
  -5  15   2      866.78     1009.12     69.83 o 
  -4  15   2       35.73       52.27     32.08 o 
  -3  15   2      255.68      298.12     37.02 o 
  -2  15   2     1496.19     1456.58     51.44 o 
  -1  15   2     6429.38     6353.85     94.61 o 
   0  15   2      978.40     1031.86     41.41 o 
   1  15   2     1513.92     1590.39     50.90 o 
   2  15   2      193.63      195.18     33.25 o 
   3  15   2      471.09      462.01     41.44 o 
   4  15   2       57.50       43.81     35.26 o 
   5  15   2       43.61       15.90     54.75 o 
   6  15   2      425.90      448.22     63.00 o 
   7  15   2      478.97      487.64     67.27 o 
  -7  16   2      457.18      478.82     69.57 o 
  -6  16   2      191.95      124.66     56.98 o 
  -5  16   2        0.75       32.84     52.51 o 
  -4  16   2       12.91       26.76     34.32 o 
  -3  16   2      222.17      243.84     39.76 o 
  -2  16   2      547.91      593.87     43.81 o 
  -1  16   2       49.17       21.85     25.33 o 
   0  16   2      734.64      754.02     40.93 o 
   1  16   2     1014.79     1033.24     43.62 o 
   2  16   2        4.33       54.37     31.70 o 
   3  16   2     2306.52     2392.97     72.63 o 
   4  16   2      125.43      121.21     38.60 o 
   5  16   2      339.39      334.87     59.99 o 
   6  16   2       50.89      148.53     58.79 o 
   7  16   2        7.40      -57.03     56.66 o 
  -7  17   2      225.98      214.29     66.15 o 
  -6  17   2      725.30      617.99     74.67 o 
  -5  17   2      140.17      260.34     57.10 o 
  -4  17   2     1222.32     1128.71     60.49 o 
  -3  17   2      232.55      166.19     41.01 o 
  -2  17   2      952.82      964.58     47.93 o 
  -1  17   2       82.61       68.30     27.33 o 
   0  17   2      182.60      145.11     37.32 o 
   1  17   2        9.95      -17.96     26.58 o 
   2  17   2     1188.67     1187.33     51.43 o 
   3  17   2      425.95      462.14     49.21 o 
   4  17   2     1067.11     1220.21     70.63 o 
   5  17   2       26.44       19.36     54.66 o 
   6  17   2       36.61       73.07     57.57 o 
   7  17   2       68.17       14.87     61.23 o 
  -6  18   2       34.79       51.18     58.57 o 
  -5  18   2       30.81       42.14     54.41 o 
  -4  18   2       99.52      136.55     50.44 o 
  -3  18   2      711.61      705.19     52.64 o 
  -2  18   2        4.89        8.55     33.06 o 
  -1  18   2      369.35      345.59     42.85 o 
   0  18   2      324.71      277.69     49.07 o 
   1  18   2     3434.67     3575.60     84.30 o 
   2  18   2       84.83       18.24     34.91 o 
   3  18   2      565.84      517.35     51.12 o 
   4  18   2       36.60      120.32     51.07 o 
   5  18   2     1422.99     1522.79     83.86 o 
   6  18   2      460.81      465.66     68.45 o 
  -6  19   2      237.64      208.68     64.00 o 
  -5  19   2     1562.69     1590.19     85.02 o 
  -4  19   2     1462.20     1444.43    102.04 o 
  -3  19   2      343.65      439.19     47.94 o 
  -2  19   2     1542.93     1629.13     62.55 o 
  -1  19   2        2.20       -4.85     48.09 o 
   0  19   2     1089.35     1045.98     89.76 o 
   1  19   2      190.00      204.36     34.82 o 
   2  19   2      604.42      485.34     44.84 o 
   3  19   2       30.72       18.37     50.13 o 
   4  19   2      512.14      552.68     60.91 o 
   5  19   2      481.74      572.50     68.60 o 
   6  19   2      275.75      257.43     70.89 o 
  -6  20   2      114.57       73.89     62.29 o 
  -5  20   2       19.63       60.97     55.21 o 
  -4  20   2     1159.21     1208.35     74.46 o 
  -3  20   2       21.75       17.34     42.35 o 
  -2  20   2      241.76      288.10     56.87 o 
  -1  20   2      186.66      194.35     53.60 o 
   0  20   2      753.26      685.56     62.87 o 
   1  20   2      565.44      603.75     63.02 o 
   2  20   2      188.66      254.57     62.69 o 
   3  20   2      841.07      751.09     56.80 o 
   4  20   2       46.98      126.62     52.57 o 
   5  20   2        5.19      -68.98     51.73 o 
   6  20   2       26.53      -89.79     57.40 o 
  -5  21   2       29.96       60.17     60.18 o 
  -4  21   2        0.27      -24.19     50.59 o 
  -3  21   2       78.50       15.87     50.35 o 
  -2  21   2      575.90      604.55     68.21 o 
  -1  21   2      894.00      811.01     68.41 o 
   0  21   2       18.81       -6.46     51.89 o 
   1  21   2       45.80       -5.55     52.46 o 
   2  21   2       27.38       38.04     61.23 o 
   3  21   2       47.87       62.36     43.65 o 
   4  21   2      697.78      603.34     64.94 o 
   5  21   2       20.45       29.97     54.94 o 
  -5  22   2        8.26        6.03     58.17 o 
  -4  22   2      651.62      979.63    173.83 o 
  -3  22   2       90.21       17.26     56.63 o 
  -2  22   2      737.66      647.40     68.13 o 
  -1  22   2      243.68      219.30     60.96 o 
   0  22   2      431.01      415.90     63.79 o 
   1  22   2      158.31      177.34     58.81 o 
   2  22   2       62.35       69.40     58.22 o 
   3  22   2      205.79      183.61     72.36 o 
   4  22   2        0.23       44.50     53.98 o 
   5  22   2       67.14       11.91     58.23 o 
  -5  23   2       28.31       -3.49     79.54 o 
  -4  23   2       71.00       84.70     74.50 o 
  -3  23   2      372.38      353.59     68.83 o 
  -2  23   2      161.28      161.93     60.58 o 
  -1  23   2     1211.16     1100.31    102.31 o 
   0  23   2     1585.11     1604.17     86.51 o 
   1  23   2      496.59      332.99     68.63 o 
   2  23   2      616.76      775.42     75.91 o 
   3  23   2      223.98      196.52     62.74 o 
   4  23   2     1587.78     1593.53    112.50 o 
  -4  24   2       85.59       22.07     83.32 o 
  -3  24   2      554.34      647.25     72.41 o 
  -2  24   2      948.54      956.86     78.07 o 
  -1  24   2      945.07      903.59    103.49 o 
   0  24   2     1110.20     1155.02     93.53 o 
   1  24   2      726.68      802.38     74.68 o 
   2  24   2        2.65       63.83     57.77 o 
   3  24   2       18.09        6.12     58.53 o 
   4  24   2      876.44      823.84     97.92 o 
  -3  25   2     2508.49     2424.59    109.60 o 
  -2  25   2        0.92      -41.82     60.20 o 
  -1  25   2      835.96      816.87     76.56 o 
   0  25   2      311.45      368.51     67.25 o 
   1  25   2      842.45      830.38     76.37 o 
   2  25   2      368.62      349.87     69.39 o 
   3  25   2      197.89      178.03     64.02 o 
  -3  26   2      224.84       38.49     76.85 o 
  -2  26   2      762.04      587.65     80.00 o 
  -1  26   2      104.02      168.10     65.27 o 
   0  26   2      732.29      741.03     96.17 o 
   1  26   2       95.25       62.82     90.09 o 
   2  26   2      108.66        3.33     62.39 o 
  -1  27   2      230.12      148.27     67.05 o 
   0  27   2      345.19      215.47     69.18 o 
   1  27   2        3.10      -88.02     65.12 o 
  -9   0   3      760.61      906.22    102.32 o 
  -7   0   3     1919.34     1919.12    114.24 o 
  -5   0   3       13.26      -31.20     25.68 o 
  -3   0   3     7989.11     8654.36    159.97 o 
  -1   0   3    11206.91    11482.57    193.59 o 
   1   0   3    26662.73    27391.38    445.31 o 
   3   0   3       12.88      -34.38     36.70 o 
   5   0   3       65.15       34.56     25.36 o 
   7   0   3        2.14       16.19     68.15 o 
  -9   1   3      259.39      258.78     59.12 o 
  -8   1   3      563.30      540.59     60.50 o 
  -7   1   3        3.45       17.55     48.20 o 
  -6   1   3        4.15       12.29     38.06 o 
  -5   1   3       78.49       51.07     18.56 o 
  -4   1   3      813.86     1061.11     71.29 o 
  -3   1   3     3498.99     3317.51     53.93 o 
  -2   1   3      337.62      276.43     15.55 o 
  -1   1   3      354.04      396.89     34.88 o 
   0   1   3      323.85      356.15     11.83 o 
   1   1   3      162.52      159.00     16.02 o 
   2   1   3      163.72      224.31     15.34 o 
   3   1   3     7581.17     7898.76    105.78 o 
   4   1   3      615.29      605.30     32.45 o 
   5   1   3       32.85       47.84     21.77 o 
   6   1   3       63.27       49.49     44.63 o 
   7   1   3        3.44       16.39     48.73 o 
   8   1   3      305.12      188.30     61.16 o 
  -9   2   3       25.63       -5.19     67.90 o 
  -8   2   3      738.37      665.28     65.24 o 
  -7   2   3      135.06      131.92     48.47 o 
  -6   2   3      449.11      503.58     37.06 o 
  -5   2   3       45.86       91.54     17.24 o 
  -4   2   3    11540.55    11409.20    161.82 o 
  -3   2   3     3744.32     3689.82     58.32 o 
  -2   2   3      655.89      551.26     22.03 o 
  -1   2   3     9003.55     9240.81    130.38 o 
   0   2   3      856.83      946.26     22.48 o 
   1   2   3      108.24      140.95     11.96 o 
   2   2   3       11.84       10.34     13.46 o 
   3   2   3      992.34     1036.51     30.18 o 
   4   2   3      893.28     1018.14     44.85 o 
   5   2   3      869.73      894.47     30.92 o 
   6   2   3       12.83        1.13     41.41 o 
   7   2   3        8.68       10.93     49.03 o 
   8   2   3      312.96      436.20     66.13 o 
  -9   3   3       14.95      -39.89     51.68 o 
  -8   3   3        0.92       48.38     49.35 o 
  -7   3   3      193.45      181.43     51.76 o 
  -6   3   3      975.19      925.64     45.22 o 
  -5   3   3     3818.30     3679.85     75.92 o 
  -4   3   3     1783.31     2143.49     57.49 o 
  -3   3   3     8641.88     8500.56    112.31 o 
  -2   3   3       57.03       77.51     13.30 o 
  -1   3   3    30737.55    30139.51    346.19 o 
   0   3   3      677.39      647.96     25.35 o 
   1   3   3      474.17      479.73     16.93 o 
   2   3   3     1470.99     1656.49     34.52 o 
   3   3   3        0.09      -21.37     15.91 o 
   4   3   3      136.27      164.63     35.61 o 
   5   3   3        5.76       20.92     24.92 o 
   6   3   3     1383.78     1269.71     83.36 o 
   7   3   3      198.30      209.68     53.43 o 
   8   3   3      103.76      119.37     52.59 o 
  -9   4   3      247.34      170.17     59.13 o 
  -8   4   3      245.41      184.60     53.28 o 
  -7   4   3        1.97      -14.12     52.20 o 
  -6   4   3       21.75       13.21     31.74 o 
  -5   4   3     3738.01     3664.43     79.06 o 
  -4   4   3     5277.58     5181.47     80.19 o 
  -3   4   3     1871.63     1976.79     40.97 o 
  -2   4   3      158.11       89.47     18.71 o 
  -1   4   3      446.08      369.65     15.89 o 
   0   4   3     5432.75     5447.74     71.61 o 
   1   4   3     2336.17     2060.03     35.86 o 
   2   4   3     2011.00     1945.05     37.64 o 
   3   4   3      513.43      434.86     25.71 o 
   4   4   3       18.58       10.85     16.85 o 
   5   4   3     1719.44     1748.75     53.98 o 
   6   4   3        0.57      -33.82     31.23 o 
   7   4   3      282.61      255.80     52.81 o 
   8   4   3        2.21       49.88     52.48 o 
  -9   5   3        0.16       18.62     55.07 o 
  -8   5   3        3.42        0.67     50.20 o 
  -7   5   3       67.91      111.78     79.05 o 
  -6   5   3      988.28      962.55     48.49 o 
  -5   5   3     1529.40     1461.99     49.56 o 
  -4   5   3     1154.10     1149.44     33.23 o 
  -3   5   3        1.90       -8.13     16.52 o 
  -2   5   3     4406.59     4457.47     64.92 o 
  -1   5   3       15.80       16.96     13.01 o 
   0   5   3     3249.07     3258.50     48.83 o 
   1   5   3     1964.65     2076.49     37.06 o 
   2   5   3     2342.90     2223.35     41.34 o 
   3   5   3      200.90      150.52     22.75 o 
   4   5   3     3096.49     2792.12     54.11 o 
   5   5   3      113.53       84.18     28.83 o 
   6   5   3      313.96      318.00     45.39 o 
   7   5   3      402.64      336.96     56.04 o 
   8   5   3      239.91      315.81     58.57 o 
  -8   6   3      258.20      235.98     55.56 o 
  -7   6   3      175.37      241.18     53.71 o 
  -6   6   3        1.83       26.33     35.69 o 
  -5   6   3      489.41      471.19     40.18 o 
  -4   6   3        2.66        4.63     25.78 o 
  -3   6   3       32.66       44.29     19.53 o 
  -2   6   3    15304.08    15246.73    185.49 o 
  -1   6   3     2877.63     3217.03     50.08 o 
   0   6   3     1273.20     1140.75     26.74 o 
   1   6   3      179.62      126.44     22.10 o 
   2   6   3      747.19      810.78     29.75 o 
   3   6   3      922.60      886.82     33.69 o 
   4   6   3       54.15       69.91     23.26 o 
   5   6   3      196.24      231.26     44.90 o 
   6   6   3      612.36      595.95     45.34 o 
   7   6   3      693.19      604.22     62.55 o 
   8   6   3       21.35      -10.72     54.18 o 
  -8   7   3       49.62      103.66     52.69 o 
  -7   7   3      218.07      265.53     53.70 o 
  -6   7   3       51.49      -16.57     35.64 o 
  -5   7   3     1349.59     1300.77     49.51 o 
  -4   7   3     1989.31     2093.04     51.71 o 
  -3   7   3    16432.50    16724.17    208.04 o 
  -2   7   3      364.96      403.80     38.74 o 
  -1   7   3     1012.60      961.37     27.21 o 
   0   7   3      142.88      136.13     14.59 o 
   1   7   3        2.55        0.37     23.63 o 
   2   7   3     8094.41     8851.67    116.96 o 
   3   7   3       20.77       17.65     24.41 o 
   4   7   3       86.63       66.81     19.72 o 
   5   7   3      289.26      256.98     35.46 o 
   6   7   3        6.71       57.46     37.72 o 
   7   7   3      140.71      182.23     54.14 o 
   8   7   3       63.73      111.90     52.81 o 
  -8   8   3       41.52      126.14     52.51 o 
  -7   8   3       36.24       40.54     51.97 o 
  -6   8   3      101.80       24.38     39.33 o 
  -5   8   3      604.51      572.43     39.97 o 
  -4   8   3     3331.74     3307.89     72.62 o 
  -3   8   3       80.37      143.21     24.96 o 
  -2   8   3     8365.98     7984.86    107.55 o 
  -1   8   3        7.00       23.01     14.43 o 
   0   8   3     2648.23     3007.42     49.68 o 
   1   8   3      262.77      380.83     18.39 o 
   2   8   3     1244.04     1209.85     33.44 o 
   3   8   3      330.73      396.81     26.44 o 
   4   8   3        5.97        2.45     19.93 o 
   5   8   3      143.70      130.24     33.68 o 
   6   8   3       32.25       61.14     37.45 o 
   7   8   3      161.41      199.73     52.87 o 
   8   8   3      257.94      294.93     58.20 o 
  -8   9   3       69.68       51.74     56.98 o 
  -7   9   3      297.17      316.72     46.59 o 
  -6   9   3     2164.97     2116.53     70.01 o 
  -5   9   3     1315.46     1365.66     51.90 o 
  -4   9   3      823.94      815.49     32.37 o 
  -3   9   3      620.66      700.62     32.89 o 
  -2   9   3     1185.29     1255.82     35.80 o 
  -1   9   3      491.99      419.49     22.58 o 
   0   9   3    11758.31    12423.21    155.20 o 
   1   9   3     8507.75     9080.13    133.30 o 
   2   9   3        8.51      -48.52     28.95 o 
   3   9   3        8.68       20.38     25.42 o 
   4   9   3      737.93      763.81     61.72 o 
   5   9   3     2441.64     2367.29     68.01 o 
   6   9   3      900.95      931.89     82.71 o 
   7   9   3       28.25       53.73     52.27 o 
   8   9   3      128.70       66.61     55.16 o 
  -8  10   3        0.01       43.06     57.82 o 
  -7  10   3        2.47      -27.55     40.86 o 
  -6  10   3      779.09      795.11     52.92 o 
  -5  10   3     3039.88     3091.62    108.83 o 
  -4  10   3     1266.04     1254.04     49.68 o 
  -3  10   3        5.79       -7.07     20.32 o 
  -2  10   3      712.82      658.22     57.01 o 
  -1  10   3     6245.05     6669.93     94.65 o 
   0  10   3     3019.98     3200.16     55.03 o 
   1  10   3      578.64      585.93     23.36 o 
   2  10   3     3687.82     3712.45     84.33 o 
   3  10   3     1497.32     1355.38     40.40 o 
   4  10   3      318.41      294.23     28.12 o 
   5  10   3      543.53      602.36     43.41 o 
   6  10   3      612.15      663.15     51.61 o 
   7  10   3      152.61      251.56     67.35 o 
   8  10   3       38.64       64.92     70.64 o 
  -8  11   3      373.88      391.91     81.36 o 
  -7  11   3      856.34      755.66     53.31 o 
  -6  11   3     1031.21     1070.58     60.57 o 
  -5  11   3      125.14       99.49     35.39 o 
  -4  11   3     1163.11     1198.54     40.29 o 
  -3  11   3     1607.76     1688.03     44.12 o 
  -2  11   3        4.01        9.52     20.33 o 
  -1  11   3     3914.92     4046.60     68.89 o 
   0  11   3     3014.42     3173.96     76.35 o 
   1  11   3      616.73      732.85     31.52 o 
   2  11   3      113.64       53.38     15.76 o 
   3  11   3        4.05       -5.31     26.04 o 
   4  11   3      305.07      362.81     27.56 o 
   5  11   3      126.51      158.24     33.14 o 
   6  11   3      900.94      988.87     52.55 o 
   7  11   3       48.81       66.59     53.28 o 
   8  11   3      128.74      223.60     77.53 o 
  -8  12   3     1678.46     1617.45    109.11 o 
  -7  12   3      155.90      124.24     57.50 o 
  -6  12   3     1822.60     1864.62     65.87 o 
  -5  12   3     1233.55     1227.13     54.25 o 
  -4  12   3      311.92      312.95     36.48 o 
  -3  12   3      744.70      731.56     43.64 o 
  -2  12   3     7637.50     7497.86    107.56 o 
  -1  12   3        3.73      -17.16     19.10 o 
   0  12   3      681.86      548.50     28.11 o 
   1  12   3     4054.85     4635.63     95.90 o 
   2  12   3      143.81      156.59     39.51 o 
   3  12   3      528.07      450.72     26.96 o 
   4  12   3        9.97       15.21     22.48 o 
   5  12   3      264.02      305.12     37.26 o 
   6  12   3      436.78      401.33     57.64 o 
   7  12   3      176.67      191.32     56.53 o 
   8  12   3      277.71      101.56     74.58 o 
  -8  13   3     1030.98      941.33    140.63 o 
  -7  13   3      341.36      366.08    132.31 o 
  -6  13   3       75.44       22.82     56.38 o 
  -5  13   3       14.58       35.63     30.95 o 
  -4  13   3        0.98       36.21     22.90 o 
  -3  13   3     4142.88     4178.82     75.09 o 
  -2  13   3     2399.43     2532.05     53.10 o 
  -1  13   3     4676.51     4353.78     71.83 o 
   0  13   3     2527.27     2582.82     57.34 o 
   1  13   3      149.42      179.13     27.37 o 
   2  13   3      822.95      821.45     39.77 o 
   3  13   3      496.78      480.10     37.34 o 
   4  13   3      528.14      484.20     71.28 o 
   5  13   3       76.84       56.56     51.21 o 
   6  13   3       79.01       71.44     54.73 o 
   7  13   3       24.32       33.38     53.86 o 
  -7  14   3        2.98       10.40     55.32 o 
  -6  14   3      904.75     1043.23     84.11 o 
  -5  14   3       29.46      -37.73     48.09 o 
  -4  14   3       35.62       32.45     23.62 o 
  -3  14   3      581.27      645.47     52.25 o 
  -2  14   3     7192.91     7213.86    106.34 o 
  -1  14   3     7436.92     7483.37    107.88 o 
   0  14   3     1198.91     1197.88     45.24 o 
   1  14   3     1547.64     1550.04     49.22 o 
   2  14   3      878.70      916.64     43.43 o 
   3  14   3     2106.74     1997.49     63.45 o 
   4  14   3      698.38      653.47     43.20 o 
   5  14   3      451.85      440.15     63.75 o 
   6  14   3       23.18       52.01     53.45 o 
   7  14   3       76.09      112.52     57.52 o 
  -7  15   3     1388.77     1355.50     84.08 o 
  -6  15   3     1773.04     1856.10     87.64 o 
  -5  15   3      124.46       91.94     51.44 o 
  -4  15   3      299.66      360.87     42.98 o 
  -3  15   3        0.73       26.09     41.79 o 
  -2  15   3      733.24      739.69     51.80 o 
  -1  15   3      214.60      233.19     21.57 o 
   0  15   3       16.29       20.48     21.56 o 
   1  15   3        4.49       10.52     25.28 o 
   2  15   3      794.40      742.29     42.28 o 
   3  15   3      908.91      922.24     49.52 o 
   4  15   3       25.39      -35.90     33.67 o 
   5  15   3      295.04      280.52     57.94 o 
   6  15   3     2012.91     1888.97     89.92 o 
   7  15   3      167.22      197.69     79.77 o 
  -7  16   3        3.49       16.60     58.63 o 
  -6  16   3      109.34       19.06     63.46 o 
  -5  16   3      236.61      146.89     54.13 o 
  -4  16   3     2869.72     3031.94    101.15 o 
  -3  16   3      134.35      118.94     37.18 o 
  -2  16   3      473.66      472.81     38.62 o 
  -1  16   3      262.13      289.13     21.76 o 
   0  16   3      478.62      490.85     23.71 o 
   1  16   3      134.42      102.55     29.98 o 
   2  16   3       37.43       37.60     32.18 o 
   3  16   3      392.12      299.47     42.61 o 
   4  16   3      900.12      768.19     49.21 o 
   5  16   3      719.44      757.22     68.26 o 
   6  16   3      106.62       54.26     63.89 o 
   7  16   3        7.41       36.70     60.78 o 
  -7  17   3      342.13      232.85     67.21 o 
  -6  17   3       44.54      -30.62     55.94 o 
  -5  17   3      831.40      951.92     70.11 o 
  -4  17   3      247.89      202.15     61.89 o 
  -3  17   3       32.34       17.82     37.33 o 
  -2  17   3      237.86      162.47     35.62 o 
  -1  17   3        2.28       -5.10     26.06 o 
   0  17   3      147.91      143.81     26.40 o 
   1  17   3       60.22      118.38     30.84 o 
   2  17   3      680.93      723.58     46.11 o 
   3  17   3      303.75      323.25     45.25 o 
   4  17   3      165.12      227.43     52.74 o 
   5  17   3      467.50      528.70     63.54 o 
   6  17   3      370.96      269.92     61.49 o 
  -6  18   3     1101.52      970.27     76.37 o 
  -5  18   3      274.12      191.60     59.25 o 
  -4  18   3     1121.96     1158.02     58.01 o 
  -3  18   3      104.96      129.59     41.78 o 
  -2  18   3      528.49      570.33     61.41 o 
  -1  18   3     3019.39     2959.83     74.61 o 
   0  18   3     4930.12     4986.99    205.70 o 
   1  18   3      483.17      575.26     41.66 o 
   2  18   3        0.37      -18.10     36.04 o 
   3  18   3       37.21      -18.39     40.77 o 
   4  18   3       13.21       69.94     50.35 o 
   5  18   3      144.02       41.92     56.14 o 
   6  18   3      239.57      327.92     98.67 o 
  -6  19   3      407.56      536.28     70.51 o 
  -5  19   3      530.20      592.81     65.43 o 
  -4  19   3      264.04      299.67    106.01 o 
  -3  19   3     1410.68     1403.81     63.16 o 
  -2  19   3      379.61      414.12     42.53 o 
  -1  19   3      428.35      380.43     59.02 o 
   0  19   3       48.77      -18.78     46.97 o 
   1  19   3      174.00      189.71     36.19 o 
   2  19   3      591.54      548.30     47.42 o 
   3  19   3     1004.08      973.43     57.64 o 
   4  19   3      469.80      517.72     62.01 o 
   5  19   3      210.41      263.79     59.64 o 
   6  19   3       33.84       -7.53     60.07 o 
  -6  20   3       27.21      -31.60     83.60 o 
  -5  20   3      126.85      188.77     58.25 o 
  -4  20   3       34.71      -19.82     70.56 o 
  -3  20   3      652.24      671.43     52.13 o 
  -2  20   3      260.70      373.22     60.64 o 
  -1  20   3      306.46      345.32     55.69 o 
   0  20   3      684.90      574.90     60.53 o 
   1  20   3        3.42      133.99     51.94 o 
   2  20   3      167.17      123.19     40.52 o 
   3  20   3     1141.53     1144.50     72.71 o 
   4  20   3      220.62      183.68     54.34 o 
   5  20   3       11.34       -6.67     56.73 o 
   6  20   3       14.80       23.44     59.71 o 
  -5  21   3      673.63      548.56     68.88 o 
  -4  21   3      182.24      189.80     55.62 o 
  -3  21   3      797.72      827.78     70.94 o 
  -2  21   3      473.37      433.57     62.37 o 
  -1  21   3       13.21       31.42     54.57 o 
   0  21   3      305.87      274.87     60.16 o 
   1  21   3      721.40      700.89     66.05 o 
   2  21   3     1532.29     1671.50    113.31 o 
   3  21   3      837.83      874.20     62.59 o 
   4  21   3      578.11      616.11     98.43 o 
   5  21   3        0.14        5.76     56.78 o 
  -5  22   3        5.78       18.97     57.06 o 
  -4  22   3      576.23      691.17    107.11 o 
  -3  22   3      601.60      525.62     67.18 o 
  -2  22   3      103.81       64.94     59.27 o 
  -1  22   3     1591.92     1356.35     81.04 o 
   0  22   3       84.88       81.68     59.51 o 
   1  22   3        3.30       27.91     55.02 o 
   2  22   3       22.97       35.33     67.47 o 
   3  22   3      290.57      301.20     63.27 o 
   4  22   3        7.33       27.58     51.24 o 
   5  22   3      595.87      674.64     73.93 o 
  -5  23   3      643.55      536.54     94.02 o 
  -4  23   3       16.75      -33.24     71.97 o 
  -3  23   3       41.72      -67.62     70.78 o 
  -2  23   3       13.99      -42.37     57.30 o 
  -1  23   3      541.66      497.10     66.80 o 
   0  23   3      423.82      474.16     67.04 o 
   1  23   3     2417.37     2375.69    254.44 o 
   2  23   3       75.16       22.30     57.65 o 
   3  23   3       10.73     -103.38     80.14 o 
   4  23   3      263.85      276.01     80.91 o 
  -4  24   3       42.98       41.77     75.97 o 
  -3  24   3        5.25        1.56     59.43 o 
  -2  24   3       97.11      135.11     61.48 o 
  -1  24   3       37.26      111.75     58.84 o 
   0  24   3      761.97      692.48     72.87 o 
   1  24   3     1745.11     1746.58     91.86 o 
   2  24   3       57.06       96.02     61.13 o 
   3  24   3      163.52      149.09     62.26 o 
   4  24   3       18.61       37.62     77.12 o 
  -3  25   3       56.49       73.14     64.28 o 
  -2  25   3       27.39      -70.72     57.92 o 
  -1  25   3      185.31      151.11     62.37 o 
   0  25   3      254.19      244.47     65.12 o 
   1  25   3        0.20      -58.98     57.76 o 
   2  25   3        3.75        0.38     58.78 o 
   3  25   3       51.45       97.81     75.08 o 
  -2  26   3        9.67      -82.49     61.95 o 
  -1  26   3        8.58      -34.17     61.32 o 
   0  26   3       84.84       56.22     63.46 o 
   1  26   3     1457.59     1277.15     86.51 o 
   2  26   3      266.35      123.08     65.70 o 
  -1  27   3       18.47       66.03     65.77 o 
   0  27   3       81.08      -14.79     64.55 o 
   1  27   3        0.50      -15.98     85.42 o 
  -8   0   4     1771.08     1812.51    120.66 o 
  -6   0   4     3260.57     3185.55    131.37 o 
  -4   0   4      370.77      451.49     72.83 o 
  -2   0   4      213.32      108.75     21.06 o 
   0   0   4     1279.75     1296.97     68.15 o 
   2   0   4     7166.55     7474.28    139.38 o 
   4   0   4     3220.51     3326.16    113.99 o 
   6   0   4      306.99      324.59     71.01 o 
   8   0   4     3349.47     3283.94    271.13 o 
  -9   1   4        0.78       78.23     53.44 o 
  -8   1   4      874.51     1042.31    106.94 o 
  -7   1   4      265.21      306.59     63.09 o 
  -6   1   4       12.38      -16.42     27.56 o 
  -5   1   4     1041.59     1007.86     35.21 o 
  -4   1   4      694.63      733.86     30.42 o 
  -3   1   4     1582.27     1540.08     36.74 o 
  -2   1   4     2950.62     3018.58     48.30 o 
  -1   1   4       21.84       42.34     12.28 o 
   0   1   4       20.77       23.99     12.44 o 
   1   1   4     1659.45     1784.87     32.83 o 
   2   1   4     1331.44     1059.19     28.45 o 
   3   1   4      178.36      154.07     23.58 o 
   4   1   4     3003.21     2724.53     54.31 o 
   5   1   4     1385.94     1399.63     40.59 o 
   6   1   4        8.04      -23.05     41.40 o 
   7   1   4      178.42      186.61     52.36 o 
   8   1   4        5.76        8.72     49.75 o 
  -9   2   4      740.57      694.30     70.10 o 
  -8   2   4      147.54       89.14     51.20 o 
  -7   2   4       30.94      -28.80     45.92 o 
  -6   2   4      631.87      567.27     45.39 o 
  -5   2   4        3.66      -12.23     18.50 o 
  -4   2   4     1222.53     1259.91     37.48 o 
  -3   2   4      123.49       96.62     17.27 o 
  -2   2   4     1614.50     1597.26     34.08 o 
  -1   2   4     5417.41     5297.79     70.11 o 
   0   2   4       91.71       98.10      8.60 o 
   1   2   4     6004.58     5888.49     78.00 o 
   2   2   4       92.19       89.08     14.81 o 
   3   2   4     2523.52     2154.08     46.41 o 
   4   2   4      123.21      121.69     21.37 o 
   5   2   4      545.12      526.89     34.77 o 
   6   2   4        0.28     -106.35     64.61 o 
   7   2   4       49.17       32.39     48.31 o 
   8   2   4        1.24        4.57     49.40 o 
  -9   3   4       10.54       60.77     54.46 o 
  -8   3   4      864.68      859.27     68.64 o 
  -7   3   4      261.41      256.99     53.82 o 
  -6   3   4     1197.63     1045.93     47.76 o 
  -5   3   4      635.68      613.05     28.34 o 
  -4   3   4       46.58       63.88     19.19 o 
  -3   3   4       34.34       43.02     17.42 o 
  -2   3   4        5.54       26.34     13.60 o 
  -1   3   4      188.08      193.66     13.39 o 
   0   3   4     5500.96     5619.75     73.90 o 
   1   3   4      241.12      229.62     14.85 o 
   2   3   4     2773.17     3450.71     54.87 o 
   3   3   4     2408.11     2464.73     51.75 o 
   4   3   4       69.92      129.50     24.71 o 
   5   3   4       84.46      146.41     29.78 o 
   6   3   4      459.43      536.05     54.09 o 
   7   3   4       35.20       73.90     48.81 o 
   8   3   4        4.22       25.91     50.31 o 
  -9   4   4      199.79      234.74     61.64 o 
  -8   4   4      350.24      276.88     62.81 o 
  -7   4   4      266.76      225.69     52.19 o 
  -6   4   4     1006.70     1038.20     49.13 o 
  -5   4   4       41.56       47.01     18.11 o 
  -4   4   4      811.06      770.37     49.45 o 
  -3   4   4      823.35      874.87     32.66 o 
  -2   4   4     2164.04     2254.46     41.77 o 
  -1   4   4      182.02      287.01     20.97 o 
   0   4   4     2388.50     2340.05     38.92 o 
   1   4   4     8030.95     8735.34    110.84 o 
   2   4   4      163.52      197.67     17.88 o 
   3   4   4      889.55      813.34     32.50 o 
   4   4   4      319.12      259.63     22.81 o 
   5   4   4       71.83       44.86     33.02 o 
   6   4   4      625.97      660.76     45.45 o 
   7   4   4       21.17      -29.14     47.57 o 
   8   4   4        3.56      -72.10     49.01 o 
  -8   5   4     1109.61     1168.55     74.08 o 
  -7   5   4      807.49      839.03     63.55 o 
  -6   5   4      778.10      692.37     48.74 o 
  -5   5   4     1707.50     1698.80     42.84 o 
  -4   5   4       12.52       13.52     18.26 o 
  -3   5   4      154.37      157.10     22.51 o 
  -2   5   4     2305.12     2575.93     45.97 o 
  -1   5   4       38.94       60.67     13.75 o 
   0   5   4     1881.92     1951.70     35.94 o 
   1   5   4      135.11      171.63     15.26 o 
   2   5   4       75.64       90.08     17.08 o 
   3   5   4      303.76      300.10     28.03 o 
   4   5   4       18.00       47.64     20.25 o 
   5   5   4     1105.21     1093.92     47.50 o 
   6   5   4      315.77      219.07     39.24 o 
   7   5   4      494.57      465.99     56.89 o 
   8   5   4      178.66      181.31     55.08 o 
  -8   6   4      724.52      592.39     63.75 o 
  -7   6   4      485.43      526.76     58.86 o 
  -6   6   4       37.64       43.82     45.91 o 
  -5   6   4        0.13        8.62     29.41 o 
  -4   6   4      251.70      197.85     35.11 o 
  -3   6   4     2916.89     2822.18     57.06 o 
  -2   6   4      313.82      284.07     18.69 o 
  -1   6   4     4218.20     4504.39     65.70 o 
   0   6   4     1042.79      965.05     25.99 o 
   1   6   4      129.25       85.63     14.78 o 
   2   6   4     1036.87     1060.36     30.83 o 
   3   6   4     1092.21     1224.24     40.59 o 
   4   6   4      205.12      245.66     23.86 o 
   5   6   4      855.76      945.05     45.63 o 
   6   6   4      335.41      401.12     52.27 o 
   7   6   4      759.64      890.49     91.36 o 
   8   6   4      249.14      298.92     59.24 o 
  -8   7   4       54.42       63.14     50.92 o 
  -7   7   4      107.63      156.70     52.47 o 
  -6   7   4      388.64      384.26     45.39 o 
  -5   7   4     2980.94     2992.01     74.41 o 
  -4   7   4     1534.36     1454.76     39.70 o 
  -3   7   4      279.29      374.47     44.24 o 
  -2   7   4      689.98      686.72     28.94 o 
  -1   7   4     2115.16     2282.89     42.64 o 
   0   7   4     1337.54     1662.77     38.73 o 
   1   7   4      404.02      466.15     21.02 o 
   2   7   4     1795.40     1508.15     49.70 o 
   3   7   4      364.10      304.31     25.87 o 
   4   7   4     1380.24     1307.50     39.69 o 
   5   7   4       33.09      101.59     32.47 o 
   6   7   4        3.74      -38.09     36.96 o 
   7   7   4      162.15      147.21     51.27 o 
   8   7   4       74.63       15.48     51.14 o 
  -8   8   4       78.12      105.52     52.07 o 
  -7   8   4       17.85       36.80     41.61 o 
  -6   8   4      602.18      590.27     48.41 o 
  -5   8   4        1.43      -18.97     29.89 o 
  -4   8   4       13.38       -2.81     26.10 o 
  -3   8   4        0.75      -25.68     20.87 o 
  -2   8   4      792.74      805.20     29.82 o 
  -1   8   4      268.56      228.38     18.46 o 
   0   8   4     2713.59     3078.32     66.13 o 
   1   8   4      787.42      654.16     24.52 o 
   2   8   4      343.34      378.64     28.00 o 
   3   8   4     1232.79     1046.94     35.24 o 
   4   8   4      232.96      244.82     25.11 o 
   5   8   4      271.61      313.11     37.35 o 
   6   8   4       54.94       48.31     39.75 o 
   7   8   4       25.01       46.27     50.16 o 
   8   8   4       10.67      -49.85     50.87 o 
  -8   9   4        6.10       31.96     53.64 o 
  -7   9   4     1410.61     1535.66     67.08 o 
  -6   9   4     1445.40     1474.58     61.80 o 
  -5   9   4      635.16      705.86     44.15 o 
  -4   9   4      713.55      735.99     33.81 o 
  -3   9   4     4304.02     4249.92     72.64 o 
  -2   9   4      688.65      928.64     45.01 o 
  -1   9   4     2511.61     2361.27     47.38 o 
   0   9   4      865.17      733.66     25.55 o 
   1   9   4      361.81      396.21     22.84 o 
   2   9   4     2500.42     2307.24     50.63 o 
   3   9   4      312.45      300.78     25.08 o 
   4   9   4      106.04       97.12     24.79 o 
   5   9   4      511.93      421.32     40.41 o 
   6   9   4      454.45      525.99     52.55 o 
   7   9   4     1468.70     1547.48    128.33 o 
   8   9   4       53.26       37.37     49.06 o 
  -8  10   4       30.29      -14.73     57.97 o 
  -7  10   4       31.59       52.80     41.84 o 
  -6  10   4      178.23      158.03     41.53 o 
  -5  10   4       25.59       88.61     34.69 o 
  -4  10   4      371.53      365.60     29.39 o 
  -3  10   4      677.04      611.57     29.82 o 
  -2  10   4      158.89      147.54     26.09 o 
  -1  10   4        3.83      -35.07     21.30 o 
   0  10   4     2539.79     2815.49     54.58 o 
   1  10   4      622.30      641.32     43.75 o 
   2  10   4     2528.39     2482.40     51.65 o 
   3  10   4        9.09       19.50     21.44 o 
   4  10   4     1128.26     1207.00     65.39 o 
   5  10   4      452.59      407.58     41.09 o 
   6  10   4      147.17      124.81     39.48 o 
   7  10   4        2.37      -36.60     38.43 o 
   8  10   4      103.11       57.97     74.38 o 
  -8  11   4      174.64      313.09    132.51 o 
  -7  11   4      253.08      310.77     59.21 o 
  -6  11   4       44.05       26.41     40.99 o 
  -5  11   4     1303.63     1260.39     61.18 o 
  -4  11   4      176.90      210.77     27.96 o 
  -3  11   4       36.16       34.07     21.79 o 
  -2  11   4      166.82      164.57     22.43 o 
  -1  11   4       18.19        3.66     21.54 o 
   0  11   4      153.25      243.24     23.89 o 
   1  11   4      718.87      779.46     28.70 o 
   2  11   4      330.28      359.61     23.10 o 
   3  11   4       29.04       33.21     22.11 o 
   4  11   4      503.85      553.86     53.89 o 
   5  11   4      137.87      177.51     34.38 o 
   6  11   4     1627.05     1536.30     60.81 o 
   7  11   4      312.72      327.40     81.35 o 
   8  11   4        0.29       -7.50     72.30 o 
  -8  12   4      727.01      741.60     87.61 o 
  -7  12   4      529.75      452.23     62.87 o 
  -6  12   4      538.15      619.84     63.72 o 
  -5  12   4       50.27       37.35     35.84 o 
  -4  12   4      618.34      696.68     39.21 o 
  -3  12   4     1454.94     1409.51     42.69 o 
  -2  12   4     1138.85     1153.17     36.33 o 
  -1  12   4     1356.14     1275.60     57.43 o 
   0  12   4      725.25      672.33     44.07 o 
   1  12   4      965.50      753.40     38.17 o 
   2  12   4      204.47      261.83     20.29 o 
   3  12   4     1104.88     1185.15     37.99 o 
   4  12   4       54.25       88.04     23.60 o 
   5  12   4      312.90      347.71     48.95 o 
   6  12   4      207.32      142.35     72.26 o 
   7  12   4       19.56       -8.97     54.44 o 
  -8  13   4        6.08       52.95     72.70 o 
  -7  13   4      101.59      174.64     57.89 o 
  -6  13   4      242.86      228.20     60.61 o 
  -5  13   4       16.07       25.67     34.12 o 
  -4  13   4      477.87      498.00     36.76 o 
  -3  13   4      406.49      415.09     29.90 o 
  -2  13   4     1825.40     1852.38     46.05 o 
  -1  13   4       24.57       11.28     19.75 o 
   0  13   4       36.21        8.89     18.33 o 
   1  13   4      757.65      926.20     33.67 o 
   2  13   4     1134.18     1128.86     32.29 o 
   3  13   4        6.60        8.97     18.87 o 
   4  13   4       21.59       78.43     35.13 o 
   5  13   4       25.18       -7.30     48.40 o 
   6  13   4       65.62       37.06     51.13 o 
   7  13   4        2.10       33.00     54.06 o 
  -7  14   4        0.78      -17.84     55.41 o 
  -6  14   4      611.70      554.42     78.01 o 
  -5  14   4      649.21      703.83    141.50 o 
  -4  14   4      203.88      249.61     29.18 o 
  -3  14   4     1161.18     1036.45     48.77 o 
  -2  14   4      445.03      406.11     27.00 o 
  -1  14   4      114.43       64.24     20.50 o 
   0  14   4      237.74      269.11     37.83 o 
   1  14   4      691.54      575.23     35.93 o 
   2  14   4      281.80      264.22     34.12 o 
   3  14   4       43.58       81.35     33.78 o 
   4  14   4       61.64       62.45     34.35 o 
   5  14   4      172.87      197.56     80.14 o 
   6  14   4      392.82      515.58     63.30 o 
   7  14   4       82.83       40.09     63.41 o 
  -7  15   4       86.50      133.72     61.02 o 
  -6  15   4       21.58       70.10     55.07 o 
  -5  15   4      535.49      527.57     67.06 o 
  -4  15   4        5.96      -42.15     32.24 o 
  -3  15   4      126.08      123.87     24.82 o 
  -2  15   4      397.74      402.76     26.61 o 
  -1  15   4      187.71      193.85     22.92 o 
   0  15   4        1.25       33.31     18.07 o 
   1  15   4      408.31      450.81     35.73 o 
   2  15   4       64.10       95.65     40.91 o 
   3  15   4      111.59       19.79     36.03 o 
   4  15   4      214.74      242.52     42.87 o 
   5  15   4       13.04      -19.92     49.39 o 
   6  15   4       42.23       -2.12     56.03 o 
   7  15   4      452.43      486.44     67.90 o 
  -7  16   4      146.69       50.96     60.76 o 
  -6  16   4      281.94      326.05     70.94 o 
  -5  16   4      145.95      153.77     91.76 o 
  -4  16   4     1148.47     1212.55     55.61 o 
  -3  16   4       54.37       42.69     36.12 o 
  -2  16   4     2106.17     2002.56     66.92 o 
  -1  16   4      762.30      748.79     40.18 o 
   0  16   4      413.49      482.41     25.69 o 
   1  16   4        5.38      -38.76     29.71 o 
   2  16   4       70.94       84.35     34.58 o 
   3  16   4      262.87      237.32     58.18 o 
   4  16   4     1369.38     1332.78     59.84 o 
   5  16   4       28.72      -21.72     51.45 o 
   6  16   4      708.12      680.68     69.79 o 
   7  16   4      180.35      100.76     63.53 o 
  -7  17   4       83.95       61.93     62.40 o 
  -6  17   4       75.71       86.86     61.26 o 
  -5  17   4      260.16      214.16     81.32 o 
  -4  17   4      264.89      265.24     57.98 o 
  -3  17   4     1970.20     1888.94     67.58 o 
  -2  17   4     1758.58     1751.02     60.76 o 
  -1  17   4     1501.37     1410.78     41.26 o 
   0  17   4     1333.72     1334.65     81.80 o 
   1  17   4      435.87      445.12     38.14 o 
   2  17   4     1643.79     1700.23     61.50 o 
   3  17   4       19.41        3.64     40.37 o 
   4  17   4     1185.77     1241.64     71.61 o 
   5  17   4      330.36      316.22     61.40 o 
   6  17   4      542.88      397.30     65.18 o 
  -6  18   4      862.23      931.35     75.99 o 
  -5  18   4       42.39      -11.68     53.87 o 
  -4  18   4      252.99      301.97     42.87 o 
  -3  18   4      737.86      737.87     65.12 o 
  -2  18   4       18.36      -29.69     34.24 o 
  -1  18   4      620.24      589.11     41.27 o 
   0  18   4      709.30      718.56     40.16 o 
   1  18   4       13.10      -64.93     33.39 o 
   2  18   4       11.25      -59.88     36.08 o 
   3  18   4      278.93      193.40     45.83 o 
   4  18   4      911.69      706.43     65.99 o 
   5  18   4      345.87      467.86     77.18 o 
   6  18   4       49.32      102.31     59.71 o 
  -6  19   4      506.16      495.86     69.19 o 
  -5  19   4      459.35      368.73     62.03 o 
  -4  19   4        6.29      -36.55     36.08 o 
  -3  19   4      627.03      514.45     49.25 o 
  -2  19   4       10.99      -70.56     35.28 o 
  -1  19   4      556.47      596.51     60.15 o 
   0  19   4      366.06      345.79     52.86 o 
   1  19   4      538.72      481.04     42.61 o 
   2  19   4     1276.29     1235.88     59.94 o 
   3  19   4       97.62       99.24     44.31 o 
   4  19   4      192.64      199.28     62.25 o 
   5  19   4       48.00       33.18     55.73 o 
   6  19   4      141.77      129.87     61.62 o 
  -6  20   4      148.02      166.52     65.26 o 
  -5  20   4      175.07      123.15     57.01 o 
  -4  20   4      591.26      519.82     59.44 o 
  -3  20   4      254.42      234.19     45.97 o 
  -2  20   4      246.95      266.58     72.61 o 
  -1  20   4       15.71      -10.82     51.03 o 
   0  20   4       80.55       41.41     58.31 o 
   1  20   4      372.33      424.37     57.26 o 
   2  20   4       40.28       33.64     41.13 o 
   3  20   4       44.29       26.45     44.02 o 
   4  20   4        1.03      -59.52     49.03 o 
   5  20   4      161.38      172.81     62.05 o 
  -5  21   4      894.95     1025.50     85.91 o 
  -4  21   4      408.10      585.55    124.48 o 
  -3  21   4       22.41       18.25     54.85 o 
  -2  21   4        6.63       19.78     53.43 o 
  -1  21   4       81.72       40.70     57.02 o 
   0  21   4       83.91       86.70     54.70 o 
   1  21   4       50.92      -44.83     59.43 o 
   2  21   4      420.39      353.21     48.07 o 
   3  21   4      317.12      239.73     49.20 o 
   4  21   4      322.53      294.82     59.06 o 
   5  21   4      358.76      379.30     66.70 o 
  -5  22   4      162.88      251.83     63.09 o 
  -4  22   4      103.69       29.28     70.67 o 
  -3  22   4      255.73      188.21     61.46 o 
  -2  22   4       21.21      -62.43     54.41 o 
  -1  22   4      500.50      492.29     64.04 o 
   0  22   4      974.78      795.17     70.93 o 
   1  22   4      292.24      313.27     60.62 o 
   2  22   4       98.25      122.48     58.33 o 
   3  22   4       24.35       56.99     45.13 o 
   4  22   4      390.90      430.95     75.28 o 
   5  22   4       77.25       90.38     67.49 o 
  -4  23   4      181.49       93.38     78.99 o 
  -3  23   4       41.85      -10.85     63.50 o 
  -2  23   4      212.05       69.42     78.22 o 
  -1  23   4      138.67      145.86     57.67 o 
   0  23   4      318.84      331.03     63.89 o 
   1  23   4       30.44       30.53     57.74 o 
   2  23   4       39.36       53.79     57.93 o 
   3  23   4       13.56       -0.79     58.64 o 
   4  23   4      456.23      671.23     88.68 o 
  -4  24   4       29.50       89.77     82.76 o 
  -3  24   4        4.84        1.66     59.58 o 
  -2  24   4        4.24      -12.34     55.84 o 
  -1  24   4      492.92      602.08     70.25 o 
   0  24   4      905.78      871.27     76.00 o 
   1  24   4      793.81      829.81     76.45 o 
   2  24   4       11.05       -0.58     60.39 o 
   3  24   4      531.77      457.83     70.16 o 
   4  24   4      123.64       72.14     80.91 o 
  -3  25   4       12.73       27.59     60.76 o 
  -2  25   4        0.13        3.67     59.41 o 
  -1  25   4      441.94      466.79     69.50 o 
   0  25   4       19.21       62.85     58.65 o 
   1  25   4       95.55       65.06     60.07 o 
   2  25   4       53.91       81.95     63.76 o 
   3  25   4        2.26      -18.30     73.56 o 
  -2  26   4       14.47        5.10     60.30 o 
  -1  26   4      123.85       44.09     61.70 o 
   0  26   4        9.12     -101.97     60.50 o 
   1  26   4      307.62      139.30     64.33 o 
   2  26   4      110.66       91.70     65.71 o 
  -1  27   4      554.33      490.06     77.37 o 
   0  27   4      371.19      390.08     73.68 o 
  -9   0   5      173.16       98.35     82.09 o 
  -7   0   5     1160.69     1126.88     92.24 o 
  -5   0   5      176.30      201.13     41.08 o 
  -3   0   5       13.46       82.61     28.76 o 
  -1   0   5     5271.41     4934.44     94.56 o 
   1   0   5    16894.40    16741.14    351.02 o 
   3   0   5     1640.91     1468.71     60.00 o 
   5   0   5     1244.64     1222.07     57.35 o 
   7   0   5      124.58       95.24     71.61 o 
  -9   1   5       39.30       97.24     56.70 o 
  -8   1   5        5.22       29.94     50.72 o 
  -7   1   5      329.71      367.71     53.67 o 
  -6   1   5     1150.73     1235.54     49.03 o 
  -5   1   5      209.57      186.31     28.17 o 
  -4   1   5     1095.27     1166.80     45.76 o 
  -3   1   5      356.42      475.09     25.93 o 
  -2   1   5    12278.25    11797.75    146.70 o 
  -1   1   5     1061.55     1091.28     31.33 o 
   0   1   5      531.74      545.88     20.45 o 
   1   1   5     1113.11     1157.00     42.43 o 
   2   1   5      133.53       34.25     15.67 o 
   3   1   5       33.74        3.28     25.09 o 
   4   1   5     2289.46     2068.23     48.36 o 
   5   1   5       58.03       75.35     26.52 o 
   6   1   5       78.85       36.21     44.80 o 
   7   1   5      558.45      572.22     60.45 o 
   8   1   5       91.40       50.00     62.25 o 
  -9   2   5        5.46      -13.69     52.72 o 
  -8   2   5     1179.20     1090.63     71.14 o 
  -7   2   5       18.25       15.31     46.83 o 
  -6   2   5        3.50        9.12     31.98 o 
  -5   2   5      168.03      139.87     23.30 o 
  -4   2   5      446.48      402.50     25.90 o 
  -3   2   5      947.90      996.95     35.24 o 
  -2   2   5      292.46      418.42     19.54 o 
  -1   2   5     2060.43     2023.60     35.48 o 
   0   2   5      269.74      301.01     16.34 o 
   1   2   5     5562.37     5666.03     77.67 o 
   2   2   5      589.83      510.94     22.19 o 
   3   2   5       86.14       91.25     25.42 o 
   4   2   5      262.53      245.64     24.34 o 
   5   2   5      766.48      806.47     33.71 o 
   6   2   5      280.71      331.81     50.34 o 
   7   2   5        8.69      -18.69     48.35 o 
   8   2   5      465.73      532.21     63.71 o 
  -9   3   5      885.76      713.03     70.77 o 
  -8   3   5      267.13      248.63     56.74 o 
  -7   3   5      647.88      593.42    101.24 o 
  -6   3   5       66.34      111.14     41.89 o 
  -5   3   5      871.00      885.38     35.13 o 
  -4   3   5      782.29      819.90     31.65 o 
  -3   3   5     1012.42      828.74     30.98 o 
  -2   3   5     2666.86     2712.57     47.35 o 
  -1   3   5     6116.22     6127.62     82.05 o 
   0   3   5      558.40      546.19     18.62 o 
   1   3   5       37.03       40.34     13.47 o 
   2   3   5     1130.07     1195.46     32.04 o 
   3   3   5     2515.13     2506.02     54.54 o 
   4   3   5       53.63       99.05     21.29 o 
   5   3   5     1713.93     1692.34     49.01 o 
   6   3   5       10.13       44.77     34.89 o 
   7   3   5     1336.02     1226.22     72.14 o 
   8   3   5        1.50       27.28     51.16 o 
  -8   4   5      372.62      350.64     57.94 o 
  -7   4   5       72.25      144.05     50.25 o 
  -6   4   5       82.70       71.15     34.36 o 
  -5   4   5      596.87      725.22     33.82 o 
  -4   4   5     2280.95     2163.22     49.33 o 
  -3   4   5     2127.75     1893.53     46.37 o 
  -2   4   5     2442.91     2191.04     53.94 o 
  -1   4   5     6618.48     5974.99     87.45 o 
   0   4   5      322.80      310.18     16.19 o 
   1   4   5    10242.71     9711.69    123.55 o 
   2   4   5     1912.49     1842.70     44.65 o 
   3   4   5      111.48      101.37     24.63 o 
   4   4   5     1489.10     1587.34     43.57 o 
   5   4   5      212.93      192.71     24.27 o 
   6   4   5      569.12      677.60     46.73 o 
   7   4   5       94.47       81.18     49.82 o 
   8   4   5      763.90      793.96     84.24 o 
  -8   5   5       49.70       43.72     80.39 o 
  -7   5   5        7.55       -9.56     46.59 o 
  -6   5   5       87.61      100.04     36.29 o 
  -5   5   5        0.93      -26.48     19.70 o 
  -4   5   5      122.21       78.50     22.85 o 
  -3   5   5     3006.35     3047.12     59.52 o 
  -2   5   5       65.55      172.83     17.97 o 
  -1   5   5      926.46      903.37     41.08 o 
   0   5   5     6022.70     5466.23     76.20 o 
   1   5   5     1387.45     1341.62     32.75 o 
   2   5   5     6943.74     6868.94     96.59 o 
   3   5   5     1294.10     1296.63     39.27 o 
   4   5   5     3602.24     3615.30     66.96 o 
   5   5   5     1612.71     1511.89     54.78 o 
   6   5   5      175.62      217.94     40.49 o 
   7   5   5      642.47      563.13     62.30 o 
   8   5   5      110.68       37.85     52.10 o 
  -8   6   5      265.48      353.25     59.28 o 
  -7   6   5        0.37       19.58     48.98 o 
  -6   6   5        5.37      -18.71     35.26 o 
  -5   6   5      929.86      915.21     35.38 o 
  -4   6   5        1.68        7.99     20.28 o 
  -3   6   5      822.78      647.91     30.71 o 
  -2   6   5     1295.78     1152.66     32.98 o 
  -1   6   5     3039.08     2756.26     48.35 o 
   0   6   5     6997.01     7354.97     98.10 o 
   1   6   5      208.04      118.72     16.99 o 
   2   6   5      172.80      138.68     23.11 o 
   3   6   5     1322.40     1359.38     55.93 o 
   4   6   5       82.22      126.73     23.50 o 
   5   6   5       34.76       24.37     32.04 o 
   6   6   5      598.58      588.35     50.93 o 
   7   6   5       16.09        6.61     47.67 o 
   8   6   5      840.36      810.40     82.51 o 
  -8   7   5      188.01      329.67     57.90 o 
  -7   7   5     1462.73     1326.49     72.54 o 
  -6   7   5       57.42       75.68     42.15 o 
  -5   7   5      316.13      325.98     32.23 o 
  -4   7   5       62.27       33.52     21.39 o 
  -3   7   5      992.50      799.98     38.52 o 
  -2   7   5     1988.57     2011.98     46.03 o 
  -1   7   5       76.37      140.57     20.16 o 
   0   7   5       16.07       31.34     16.14 o 
   1   7   5     1899.19     1947.04     42.22 o 
   2   7   5      357.79      264.18     28.52 o 
   3   7   5     1351.29     1258.88     38.66 o 
   4   7   5      321.07      327.31     28.23 o 
   5   7   5     1062.07     1013.97     49.21 o 
   6   7   5      296.11      247.57     43.31 o 
   7   7   5      510.92      471.64     67.74 o 
   8   7   5        1.50       81.12     53.34 o 
  -8   8   5       21.90       97.76     52.93 o 
  -7   8   5      901.90      837.19     81.86 o 
  -6   8   5     2182.22     2169.85     76.90 o 
  -5   8   5      296.15      332.48     49.06 o 
  -4   8   5      475.62      474.28     29.37 o 
  -3   8   5     1952.87     1757.56     44.96 o 
  -2   8   5      961.80      899.79     45.92 o 
  -1   8   5      110.62      129.98     19.91 o 
   0   8   5     3742.50     3781.74     62.37 o 
   1   8   5      156.22      162.94     23.86 o 
   2   8   5      201.14      205.10     25.78 o 
   3   8   5      714.26      836.09     38.06 o 
   4   8   5     1608.16     1665.45     47.22 o 
   5   8   5       10.88       62.85     34.97 o 
   6   8   5     1128.34     1037.62     59.13 o 
   7   8   5        4.46      -18.48     49.38 o 
   8   8   5      506.55      525.56     77.52 o 
  -8   9   5       19.28       43.04     52.44 o 
  -7   9   5        2.24       32.09     41.51 o 
  -6   9   5       13.18       31.84     39.41 o 
  -5   9   5       14.76       33.78     33.93 o 
  -4   9   5      900.52      843.12     35.10 o 
  -3   9   5      146.94      165.48     27.74 o 
  -2   9   5       95.74       53.67     23.40 o 
  -1   9   5      535.47      585.21     29.49 o 
   0   9   5      851.81      639.72     34.61 o 
   1   9   5       35.33       -0.28     22.23 o 
   2   9   5      103.89       85.19     21.58 o 
   3   9   5       26.50       14.75     21.48 o 
   4   9   5      123.70      131.00     26.67 o 
   5   9   5       88.74       89.18     37.48 o 
   6   9   5     1952.71     2000.15     70.76 o 
   7   9   5      165.07      151.69     51.09 o 
   8   9   5       34.13       81.38     66.67 o 
  -8  10   5       42.55       92.21     53.02 o 
  -7  10   5       14.92       15.52     41.14 o 
  -6  10   5        0.18       21.27     39.52 o 
  -5  10   5        0.23      -34.45     33.89 o 
  -4  10   5       86.30      116.97     40.37 o 
  -3  10   5       94.39       83.44     22.64 o 
  -2  10   5     1658.26     1797.60     45.45 o 
  -1  10   5      270.80      228.52     25.46 o 
   0  10   5      593.89      745.57     46.39 o 
   1  10   5      867.51      742.24     30.81 o 
   2  10   5      160.70      167.14     21.85 o 
   3  10   5     2770.41     2875.90     59.87 o 
   4  10   5      903.10      971.93     39.10 o 
   5  10   5      745.33      809.67     49.89 o 
   6  10   5       44.38       90.17     40.23 o 
   7  10   5      379.27      333.53     50.78 o 
  -8  11   5        4.93      -13.38     68.87 o 
  -7  11   5      170.94      103.75     42.27 o 
  -6  11   5       94.81       37.19     40.93 o 
  -5  11   5      241.82      215.38     40.42 o 
  -4  11   5     1430.99     1466.72     46.38 o 
  -3  11   5      560.68      489.58     32.76 o 
  -2  11   5      579.57      513.72     27.90 o 
  -1  11   5        1.18       16.15     25.33 o 
   0  11   5     6004.59     5735.08     88.10 o 
   1  11   5      208.62      174.74     33.81 o 
   2  11   5     6869.01     6874.98    102.59 o 
   3  11   5       19.26       32.39     22.13 o 
   4  11   5       66.75      117.60     27.28 o 
   5  11   5      531.58      515.42     42.81 o 
   6  11   5      750.36      640.26     71.05 o 
   7  11   5       93.55       76.93     66.90 o 
  -8  12   5      345.78      197.77     78.21 o 
  -7  12   5       42.58       14.05     38.20 o 
  -6  12   5      934.67      909.79     53.33 o 
  -5  12   5      651.29      674.50     47.71 o 
  -4  12   5      410.29      455.20     33.80 o 
  -3  12   5      262.96      275.62     28.13 o 
  -2  12   5     2264.14     2092.28     49.47 o 
  -1  12   5     2099.19     2032.87     52.05 o 
   0  12   5     1525.85     1520.37     40.18 o 
   1  12   5      183.06      160.90     21.46 o 
   2  12   5      643.87      638.63     46.18 o 
   3  12   5     1211.20     1163.15     39.49 o 
   4  12   5      340.60      408.63     31.18 o 
   5  12   5       20.01       29.95     31.34 o 
   6  12   5      650.82      700.25     95.09 o 
   7  12   5      184.56      130.92     54.12 o 
  -7  13   5      435.49      547.10     85.04 o 
  -6  13   5      252.94      182.00     40.47 o 
  -5  13   5      152.63      146.78     35.43 o 
  -4  13   5      317.81      378.28     34.61 o 
  -3  13   5     1714.67     1729.03     48.73 o 
  -2  13   5      267.32      305.83     32.75 o 
  -1  13   5     1223.46     1143.14     40.92 o 
   0  13   5      597.24      576.97     28.20 o 
   1  13   5      884.05     1035.58     38.47 o 
   2  13   5      486.00      516.97     27.34 o 
   3  13   5       65.71       42.55     23.63 o 
   4  13   5      665.82      672.63     70.73 o 
   5  13   5      884.09      790.04     63.61 o 
   6  13   5      179.65      168.40     53.81 o 
   7  13   5     2273.86     2346.93    133.10 o 
  -7  14   5      640.11      633.66     95.26 o 
  -6  14   5      450.50      526.56     63.20 o 
  -5  14   5       82.61       50.46     52.27 o 
  -4  14   5      239.20      262.95     31.42 o 
  -3  14   5       21.87       16.12     25.04 o 
  -2  14   5       47.04       45.65     22.87 o 
  -1  14   5      648.46      602.35     29.98 o 
   0  14   5      824.50      849.91     37.46 o 
   1  14   5     1410.11     1434.40     39.33 o 
   2  14   5      504.25      554.17     27.10 o 
   3  14   5      928.05      956.96     50.11 o 
   4  14   5       20.14       -0.75     34.72 o 
   5  14   5       67.08       57.84     51.85 o 
   6  14   5     1022.64     1068.19     74.52 o 
   7  14   5       24.04      163.07     58.95 o 
  -7  15   5       41.09       25.36     73.53 o 
  -6  15   5       50.61       81.63     55.20 o 
  -5  15   5       90.69       50.84     52.52 o 
  -4  15   5       43.48       55.34     37.22 o 
  -3  15   5      474.82      468.91     45.69 o 
  -2  15   5     1106.62     1138.64     51.31 o 
  -1  15   5      871.64      916.42     35.01 o 
   0  15   5     2713.64     2605.40     56.05 o 
   1  15   5      237.37      230.85     21.13 o 
   2  15   5     1176.88     1165.44     56.61 o 
   3  15   5       16.00      -65.71     37.36 o 
   4  15   5      189.23      151.87     47.28 o 
   5  15   5      803.45      861.59     72.41 o 
   6  15   5      176.93      271.06     60.45 o 
   7  15   5       44.89       22.32     57.37 o 
  -7  16   5        4.55      -45.80     59.44 o 
  -6  16   5       21.45      -13.36     55.50 o 
  -5  16   5      620.85      617.21     63.55 o 
  -4  16   5      609.42      553.05     45.88 o 
  -3  16   5     1089.17     1065.48     54.44 o 
  -2  16   5       99.95       34.88     29.26 o 
  -1  16   5      230.64      233.76     30.55 o 
   0  16   5       30.95       32.02     27.41 o 
   1  16   5     1223.75     1230.99     53.44 o 
   2  16   5       59.05       77.46     37.52 o 
   3  16   5      433.34      457.21     47.00 o 
   4  16   5      445.31      466.12     46.61 o 
   5  16   5      548.27      621.55     66.02 o 
   6  16   5      124.61      253.45     61.76 o 
  -7  17   5        4.26      -75.33     57.73 o 
  -6  17   5      127.55      229.24     60.50 o 
  -5  17   5     1583.84     1605.84     81.09 o 
  -4  17   5     1730.53     1618.39     65.85 o 
  -3  17   5       21.56       58.83     39.94 o 
  -2  17   5      111.15      167.30     37.59 o 
  -1  17   5       81.59      100.86     22.78 o 
   0  17   5       16.19       -7.83     30.47 o 
   1  17   5       14.15        3.04     31.82 o 
   2  17   5        0.94       -1.64     37.85 o 
   3  17   5      457.83      571.75     51.36 o 
   4  17   5       47.75       93.97     52.97 o 
   5  17   5       56.70       10.19     57.49 o 
   6  17   5       11.88      -23.29     57.71 o 
  -6  18   5       40.60      -21.98     55.25 o 
  -5  18   5       93.00      142.54     55.52 o 
  -4  18   5      631.61      607.68     55.46 o 
  -3  18   5      262.70      320.60     45.26 o 
  -2  18   5     2224.03     2140.87     67.75 o 
  -1  18   5       83.58       55.56     48.30 o 
   0  18   5      146.97      134.36     40.40 o 
   1  18   5        8.64       15.72     34.29 o 
   2  18   5      145.51      175.03     42.04 o 
   3  18   5       58.52       77.08     44.30 o 
   4  18   5      966.93      967.91     86.11 o 
   5  18   5       37.91      -13.29     54.04 o 
   6  18   5      353.03      357.11     65.90 o 
  -6  19   5      391.22      363.27     65.06 o 
  -5  19   5      966.06      993.81     73.44 o 
  -4  19   5      344.00      410.98     47.51 o 
  -3  19   5        2.96      -65.40     39.52 o 
  -2  19   5      203.44      241.37     40.71 o 
  -1  19   5       74.62       14.78     49.69 o 
   0  19   5        6.71       48.84     48.62 o 
   1  19   5       13.28      -41.32     47.76 o 
   2  19   5      150.66      163.19     44.63 o 
   3  19   5      493.47      562.93     53.49 o 
   4  19   5       50.64      200.31     56.45 o 
   5  19   5      592.58      536.97     67.65 o 
   6  19   5        7.26       -8.03     59.38 o 
  -6  20   5      275.96      401.81    110.49 o 
  -5  20   5       35.23      -19.30     53.11 o 
  -4  20   5       18.72        4.53     50.36 o 
  -3  20   5      401.53      525.54     50.07 o 
  -2  20   5        5.07       18.97     51.19 o 
  -1  20   5      330.03      331.88     57.93 o 
   0  20   5        0.01      -31.20     47.84 o 
   1  20   5      573.03      615.90     43.84 o 
   2  20   5       20.58      -21.89     41.18 o 
   3  20   5      758.67      904.67     60.25 o 
   4  20   5      105.65       56.28     53.53 o 
   5  20   5     1212.59     1085.58     80.41 o 
  -5  21   5      257.55      238.07     68.74 o 
  -4  21   5        0.99       41.98     49.53 o 
  -3  21   5      480.23      405.32     62.65 o 
  -2  21   5     1045.99     1026.01     89.36 o 
  -1  21   5      529.42      473.63     60.73 o 
   0  21   5     1256.73     1250.67     77.71 o 
   1  21   5      268.03      181.47     72.96 o 
   2  21   5     1949.86     1981.10    103.45 o 
   3  21   5      213.83      297.28     50.92 o 
   4  21   5      679.86      697.21     70.15 o 
   5  21   5       41.25       59.99     59.23 o 
  -5  22   5        0.76       -3.32     56.24 o 
  -4  22   5     1251.20     1362.94    102.99 o 
  -3  22   5      753.77      672.54     70.73 o 
  -2  22   5      335.85      302.34     60.38 o 
  -1  22   5        2.09       18.74     54.87 o 
   0  22   5      289.32      265.60     60.90 o 
   1  22   5      586.01      636.52     80.93 o 
   2  22   5      212.06      155.86     59.49 o 
   3  22   5        1.18       52.05     52.84 o 
   4  22   5       82.76       91.59     56.92 o 
  -4  23   5       51.97       23.43     70.18 o 
  -3  23   5      434.62      469.03     67.92 o 
  -2  23   5        6.35      -68.87     55.03 o 
  -1  23   5        5.96       -0.40     55.32 o 
   0  23   5      226.44      150.29     58.00 o 
   1  23   5       73.65      132.28     57.86 o 
   2  23   5       27.74      -21.05     55.81 o 
   3  23   5        5.65       29.44     60.45 o 
   4  23   5       36.85       41.04     74.36 o 
  -4  24   5       49.82       81.28     73.65 o 
  -3  24   5      352.21      418.06     68.10 o 
  -2  24   5       79.43      115.82     61.84 o 
  -1  24   5      544.67      516.19     66.56 o 
   0  24   5        2.31      -19.28     55.12 o 
   1  24   5      107.13       83.22     59.24 o 
   2  24   5      156.70      178.41     63.92 o 
   3  24   5      332.06      425.74    118.03 o 
  -3  25   5       10.19       24.56     68.69 o 
  -2  25   5      360.07      419.78     70.42 o 
  -1  25   5       54.21       69.22     60.98 o 
   0  25   5     1056.27      883.38     77.12 o 
   1  25   5      158.18      132.76     70.49 o 
   2  25   5      198.69      377.17     74.61 o 
  -2  26   5        4.24       -2.02     62.94 o 
  -1  26   5     1407.44     1380.38     87.62 o 
   0  26   5      123.61      104.87     65.07 o 
   1  26   5       64.06       30.98     61.97 o 
  -8   0   6      403.52      402.27     81.20 o 
  -6   0   6      241.99      290.83     42.48 o 
  -4   0   6     2620.54     2334.84     98.63 o 
  -2   0   6        1.82      -23.95     19.84 o 
   0   0   6      835.24      841.56     62.50 o 
   2   0   6     1229.26     1068.38     44.91 o 
   4   0   6     1223.88     1139.69     53.66 o 
   6   0   6     2009.75     2025.81    128.23 o 
   8   0   6      929.25      849.50     97.91 o 
  -8   1   6      100.98      152.73     52.67 o 
  -7   1   6       84.92       39.54     48.84 o 
  -6   1   6     1150.19     1136.71     65.06 o 
  -5   1   6     1162.47     1186.27     43.79 o 
  -4   1   6     1090.58     1101.50     36.08 o 
  -3   1   6      926.45      962.65     35.70 o 
  -2   1   6     1038.71     1039.23     29.25 o 
  -1   1   6        4.78        0.92     15.35 o 
   0   1   6     9687.51    10259.61    127.77 o 
   1   1   6      315.95      332.72     19.07 o 
   2   1   6     4742.70     4968.73     79.79 o 
   3   1   6      197.88      227.85     27.51 o 
   4   1   6     3497.05     3389.89     65.19 o 
   5   1   6     2114.12     2067.72     55.41 o 
   6   1   6      667.29      669.99     59.34 o 
   7   1   6     2298.13     2060.74     94.49 o 
   8   1   6      330.71      322.86     58.72 o 
  -8   2   6      313.94      272.38     56.46 o 
  -7   2   6      305.20      283.28     53.32 o 
  -6   2   6        2.57       -2.97     32.09 o 
  -5   2   6      359.10      389.79     29.05 o 
  -4   2   6     4023.65     4090.34     71.18 o 
  -3   2   6     4989.91     4853.28     78.96 o 
  -2   2   6      146.24      152.76     23.18 o 
  -1   2   6     5700.25     5208.19     81.91 o 
   0   2   6     1651.23     1716.45     38.17 o 
   1   2   6     2550.14     2442.80     43.65 o 
   2   2   6     3486.98     3789.53     86.60 o 
   3   2   6      572.32      490.68     28.68 o 
   4   2   6       89.57       78.68     25.07 o 
   5   2   6       14.08       42.93     24.86 o 
   6   2   6        6.81        6.05     43.20 o 
   7   2   6     1403.75     1321.59     93.69 o 
   8   2   6      615.34      613.48     70.15 o 
  -8   3   6      481.73      564.47     62.50 o 
  -7   3   6     1162.41     1054.02     66.09 o 
  -6   3   6      495.17      484.93     42.00 o 
  -5   3   6     1704.74     1646.05     46.80 o 
  -4   3   6     1887.67     1818.04     77.47 o 
  -3   3   6      753.75      795.53     32.93 o 
  -2   3   6      665.03      512.67     28.16 o 
  -1   3   6       65.60       86.30     15.83 o 
   0   3   6     3669.67     3398.93     46.87 o 
   1   3   6      416.69      396.87     19.78 o 
   2   3   6     1872.16     1632.83     40.65 o 
   3   3   6      526.74      520.95     28.76 o 
   4   3   6      549.80      519.28     30.01 o 
   5   3   6      716.00      770.60     48.58 o 
   6   3   6      467.19      495.97     43.78 o 
   7   3   6      153.31      140.65     53.37 o 
   8   3   6      305.47      239.21     58.16 o 
  -8   4   6      115.43       49.94     53.00 o 
  -7   4   6        6.34       22.56     47.85 o 
  -6   4   6       86.13      148.39     37.13 o 
  -5   4   6        1.98      -11.60     22.42 o 
  -4   4   6      859.01      788.41     32.09 o 
  -3   4   6       42.85        9.86     23.27 o 
  -2   4   6     1128.71     1125.99     32.47 o 
  -1   4   6     1867.54     1778.99     36.74 o 
   0   4   6        5.18       -1.96     12.56 o 
   1   4   6      239.94      255.64     34.17 o 
   2   4   6      171.42      188.90     31.41 o 
   3   4   6     1658.37     1599.89     43.89 o 
   4   4   6      325.64      319.56     27.88 o 
   5   4   6     1042.38     1077.89     40.21 o 
   6   4   6     1171.61     1085.48     54.45 o 
   7   4   6       24.29       25.13     49.27 o 
   8   4   6      894.10      793.47     69.55 o 
  -8   5   6      388.36      379.38     59.95 o 
  -7   5   6      239.98      284.52     53.37 o 
  -6   5   6      233.49      181.42     38.64 o 
  -5   5   6     1084.85     1141.22     40.84 o 
  -4   5   6        3.98       14.57     21.25 o 
  -3   5   6       57.16       72.57     25.70 o 
  -2   5   6     3637.28     3877.90     64.44 o 
  -1   5   6     2709.28     2922.90     50.21 o 
   0   5   6      950.54      962.82     27.92 o 
   1   5   6      556.69      566.55     24.34 o 
   2   5   6     1278.68     1211.40     39.25 o 
   3   5   6     2803.60     2691.68     56.27 o 
   4   5   6     2078.40     2005.09     51.88 o 
   5   5   6     1765.58     1677.72     58.86 o 
   6   5   6       64.17       70.95     40.64 o 
   7   5   6      287.96      254.70     53.91 o 
   8   5   6       13.75       -4.84     51.58 o 
  -8   6   6      416.34      417.49     64.36 o 
  -7   6   6       94.50      184.69     50.48 o 
  -6   6   6     3295.52     3241.50     94.81 o 
  -5   6   6       77.53      105.43     27.70 o 
  -4   6   6      192.84      189.18     24.60 o 
  -3   6   6     2268.93     2016.56     48.99 o 
  -2   6   6     1048.96     1022.81     34.30 o 
  -1   6   6      492.77      458.65     22.31 o 
   0   6   6     2182.65     2398.48     45.59 o 
   1   6   6      786.68      730.79     27.37 o 
   2   6   6      920.20      897.38     35.17 o 
   3   6   6      363.32      444.15     35.25 o 
   4   6   6     4598.39     4739.61     88.91 o 
   5   6   6        0.59        9.17     34.71 o 
   6   6   6     2769.84     2828.22     81.78 o 
   7   6   6       35.05       37.19     54.99 o 
   8   6   6     1579.31     1573.41     89.97 o 
  -8   7   6      284.24      258.52     56.50 o 
  -7   7   6       53.90       68.91     48.68 o 
  -6   7   6       77.60       69.29     39.78 o 
  -5   7   6      853.00      848.52     37.11 o 
  -4   7   6     1093.26     1070.05     38.04 o 
  -3   7   6     3209.25     3307.54     62.62 o 
  -2   7   6     4102.86     4086.96     70.97 o 
  -1   7   6      277.16      297.55     22.76 o 
   0   7   6     4052.69     4033.49     65.23 o 
   1   7   6        7.05        7.90     21.88 o 
   2   7   6      400.06      405.87     37.21 o 
   3   7   6     2290.58     2292.59     66.08 o 
   4   7   6      177.92      173.82     32.67 o 
   5   7   6      387.01      411.75     98.15 o 
   6   7   6       29.87        0.32     37.94 o 
   7   7   6      735.07      732.07     64.53 o 
   8   7   6     1248.98     1196.19     79.13 o 
  -8   8   6      176.99      165.44     54.74 o 
  -7   8   6     1116.51     1147.66     59.27 o 
  -6   8   6      659.85      636.14     50.64 o 
  -5   8   6       82.81      111.51     27.05 o 
  -4   8   6     1617.69     1668.92     46.64 o 
  -3   8   6     3438.54     3232.44     61.98 o 
  -2   8   6      837.76      851.79     33.39 o 
  -1   8   6     1012.83      911.39     33.71 o 
   0   8   6      919.76      939.76     33.00 o 
   1   8   6     3488.77     3285.39     67.47 o 
   2   8   6      136.10      108.42     22.47 o 
   3   8   6     4110.37     4025.75     84.63 o 
   4   8   6      554.49      623.36     34.59 o 
   5   8   6       95.05       60.88     37.67 o 
   6   8   6     1411.46     1501.07     63.42 o 
   7   8   6       42.68       14.14     50.94 o 
   8   8   6       55.78        7.61     52.76 o 
  -8   9   6       88.94       36.51     53.24 o 
  -7   9   6      235.73      228.15     59.04 o 
  -6   9   6      211.89      157.57     41.79 o 
  -5   9   6        5.11      -24.20     25.71 o 
  -4   9   6      746.42      694.75     34.26 o 
  -3   9   6     1670.15     1585.98     43.80 o 
  -2   9   6       76.13       66.49     22.34 o 
  -1   9   6      929.24     1010.03     35.25 o 
   0   9   6     1460.72     1350.10     48.60 o 
   1   9   6      575.30      590.08     29.70 o 
   2   9   6     2682.87     2776.28     68.10 o 
   3   9   6      577.29      633.98     32.52 o 
   4   9   6       92.07       58.69     30.01 o 
   5   9   6     3634.04     3445.80     92.58 o 
   6   9   6      140.48      149.46     43.08 o 
   7   9   6     1182.14     1237.99     97.25 o 
  -8  10   6       71.11      128.15     55.82 o 
  -7  10   6        8.36       43.30     41.61 o 
  -6  10   6      343.75      408.32     47.68 o 
  -5  10   6      128.82       64.35     37.87 o 
  -4  10   6      999.49      953.28     38.76 o 
  -3  10   6      131.58      155.63     25.34 o 
  -2  10   6     1342.43     1309.77     38.87 o 
  -1  10   6      356.03      345.55     26.24 o 
   0  10   6     2156.70     2062.07     51.23 o 
   1  10   6       15.00      -20.32     19.48 o 
   2  10   6     1159.14     1195.05     38.19 o 
   3  10   6       15.62       12.76     22.63 o 
   4  10   6     1435.34     1597.56     49.22 o 
   5  10   6     1864.00     1835.63     77.62 o 
   6  10   6     2961.42     2945.55    104.24 o 
   7  10   6       40.98        5.71     73.26 o 
  -8  11   6       41.98      223.47    117.96 o 
  -7  11   6      986.57     1056.15     61.82 o 
  -6  11   6        5.48      -34.63     38.76 o 
  -5  11   6     1615.32     1516.31     60.75 o 
  -4  11   6      709.65      696.41     36.87 o 
  -3  11   6      618.19      644.71     33.30 o 
  -2  11   6     2758.49     2600.45     55.72 o 
  -1  11   6       63.79       75.59     21.59 o 
   0  11   6       78.87       89.22     20.94 o 
   1  11   6      275.77      256.72     23.46 o 
   2  11   6     1019.44      968.26     35.55 o 
   3  11   6      937.94      975.57     42.60 o 
   4  11   6      571.95      571.28     36.40 o 
   5  11   6     1088.63     1030.20     59.06 o 
   6  11   6        8.66       16.34     34.56 o 
   7  11   6     1014.83      982.23    123.12 o 
  -8  12   6      377.05      323.21     79.82 o 
  -7  12   6      103.57      115.68     41.26 o 
  -6  12   6      689.56      771.72     52.03 o 
  -5  12   6      230.62      256.66     42.23 o 
  -4  12   6      233.16      249.87     31.64 o 
  -3  12   6      164.46      163.06     26.80 o 
  -2  12   6      347.00      400.49     28.37 o 
  -1  12   6     2396.16     2269.17     51.29 o 
   0  12   6      481.49      411.69     25.88 o 
   1  12   6     1104.00     1123.67     36.29 o 
   2  12   6     1116.61     1059.92     37.56 o 
   3  12   6      414.31      420.35     31.18 o 
   4  12   6       26.85       16.34     37.45 o 
   5  12   6      421.27      395.75     56.46 o 
   6  12   6      212.88      153.13     52.24 o 
   7  12   6     1037.90      960.66     78.64 o 
  -7  13   6      143.73      131.45     57.61 o 
  -6  13   6      108.11       18.10     57.91 o 
  -5  13   6      160.11      136.69     51.80 o 
  -4  13   6       13.21       28.34     29.73 o 
  -3  13   6       47.87       53.28     26.23 o 
  -2  13   6     3617.17     3503.76     74.40 o 
  -1  13   6      203.57      240.00     31.41 o 
   0  13   6     1198.82     1088.29     39.26 o 
   1  13   6      142.25      154.48     22.55 o 
   2  13   6      703.55      742.58     33.36 o 
   3  13   6        0.25      -43.77     22.71 o 
   4  13   6      278.84      273.66     41.09 o 
   5  13   6       15.80      -43.49     47.66 o 
   6  13   6        0.04      -63.09     54.45 o 
   7  13   6      171.56      164.87     56.20 o 
  -7  14   6      127.10      155.43     62.70 o 
  -6  14   6     1111.44     1155.00     87.47 o 
  -5  14   6        4.97       12.48     32.84 o 
  -4  14   6       23.91       25.15     27.64 o 
  -3  14   6      353.27      375.51     33.16 o 
  -2  14   6      501.04      549.31     33.23 o 
  -1  14   6      338.71      333.33     27.52 o 
   0  14   6      400.80      380.92     27.33 o 
   1  14   6     1289.58     1253.81     45.53 o 
   2  14   6       32.12       24.20     21.45 o 
   3  14   6     1070.69     1168.24     54.99 o 
   4  14   6     2162.49     2142.96     70.57 o 
   5  14   6      210.65      232.23     55.69 o 
   6  14   6        1.62       33.30     51.49 o 
   7  14   6       28.32       93.96     58.30 o 
  -7  15   6     1133.92     1140.73     81.56 o 
  -6  15   6       74.55       65.98     53.47 o 
  -5  15   6      356.63      361.60     57.02 o 
  -4  15   6     1151.21     1151.01     46.53 o 
  -3  15   6     1032.30     1043.96     43.47 o 
  -2  15   6      312.78      358.34     33.94 o 
  -1  15   6      831.17      798.90     35.59 o 
   0  15   6      340.48      318.45     27.38 o 
   1  15   6      725.70      751.78     37.09 o 
   2  15   6        6.23        5.81     34.81 o 
   3  15   6       71.73       71.67     41.00 o 
   4  15   6      142.98      146.48     40.81 o 
   5  15   6      928.94      933.86    123.12 o 
   6  15   6       57.42       50.87     56.62 o 
  -7  16   6      262.39      340.60     67.60 o 
  -6  16   6      296.29      426.81     65.62 o 
  -5  16   6      165.36      188.30     55.69 o 
  -4  16   6      766.90      763.04     49.57 o 
  -3  16   6        0.57       11.33     38.53 o 
  -2  16   6     1439.15     1368.42     46.50 o 
  -1  16   6      552.37      540.43     32.69 o 
   0  16   6      365.73      351.72     28.94 o 
   1  16   6      791.88      756.55     45.33 o 
   2  16   6       15.67       46.65     38.46 o 
   3  16   6      140.95      116.93     44.17 o 
   4  16   6     2127.56     2076.99    109.10 o 
   5  16   6       13.87       34.61     51.72 o 
   6  16   6     1167.75     1312.05     83.22 o 
  -6  17   6        6.81      -29.90     54.37 o 
  -5  17   6        0.61      -72.87     50.39 o 
  -4  17   6      529.69      684.17     56.37 o 
  -3  17   6        1.04       13.65     40.22 o 
  -2  17   6      724.45      845.59     75.07 o 
  -1  17   6      235.16      249.83     27.27 o 
   0  17   6      331.44      352.50     65.48 o 
   1  17   6      504.21      534.03     56.60 o 
   2  17   6     4289.26     4361.27    102.91 o 
   3  17   6      487.73      498.61     56.81 o 
   4  17   6      181.58      114.99     52.70 o 
   5  17   6     1286.17     1357.81     80.80 o 
   6  17   6       22.56      -17.49     57.34 o 
  -6  18   6        0.59      -62.95     53.79 o 
  -5  18   6      454.73      488.58     63.03 o 
  -4  18   6      335.70      264.96     44.00 o 
  -3  18   6      270.21      300.96     46.16 o 
  -2  18   6       72.78      105.90     43.20 o 
  -1  18   6     2425.52     2321.75    107.13 o 
   0  18   6       31.59       49.09     27.90 o 
   1  18   6     1503.29     1477.55     99.89 o 
   2  18   6        4.49      -32.88     39.77 o 
   3  18   6       85.68       78.17     43.58 o 
   4  18   6      150.22      130.25     55.26 o 
   5  18   6     1115.20     1088.13     78.48 o 
   6  18   6      120.51      198.20     64.21 o 
  -6  19   6      570.04      544.96     85.12 o 
  -5  19   6      902.08      877.11     93.13 o 
  -4  19   6      957.65     1052.95     58.84 o 
  -3  19   6      408.74      331.07     46.33 o 
  -2  19   6     1066.68     1008.41     58.49 o 
  -1  19   6      439.49      346.72     54.83 o 
   0  19   6        7.30       -1.75     27.74 o 
   1  19   6      168.45      138.43     44.27 o 
   2  19   6      129.46      124.94     43.64 o 
   3  19   6     1569.13     1446.88     68.85 o 
   4  19   6      165.56      123.17     55.13 o 
   5  19   6      124.44       89.76     58.52 o 
  -5  20   6      252.83      292.70     74.78 o 
  -4  20   6      732.99      823.85     67.26 o 
  -3  20   6      182.23      134.31     45.50 o 
  -2  20   6       25.83       14.39     50.11 o 
  -1  20   6      104.23       68.64     52.63 o 
   0  20   6      750.71      747.26     64.94 o 
   1  20   6      509.88      594.77     58.56 o 
   2  20   6      625.15      680.98     53.71 o 
   3  20   6      216.55      197.08     48.71 o 
   4  20   6     1165.62     1098.71     77.08 o 
   5  20   6        0.22       34.58     58.12 o 
  -5  21   6      308.36      430.12     64.60 o 
  -4  21   6      272.02      243.18     55.25 o 
  -3  21   6       24.08        5.60     55.46 o 
  -2  21   6      386.80      503.73     64.60 o 
  -1  21   6       17.42      -11.52     52.70 o 
   0  21   6      211.09      170.89     57.31 o 
   1  21   6      711.69      743.18     69.12 o 
   2  21   6      424.23      475.32     52.23 o 
   3  21   6      848.26      935.33     66.24 o 
   4  21   6       38.39       45.32     56.45 o 
   5  21   6      307.77      284.42     66.99 o 
  -5  22   6        3.33       10.89     76.71 o 
  -4  22   6      325.56      257.82     75.02 o 
  -3  22   6      391.29      496.46     84.30 o 
  -2  22   6      371.82      382.12     62.24 o 
  -1  22   6      877.87      877.05     71.28 o 
   0  22   6      201.76      179.60     58.75 o 
   1  22   6     1038.62     1083.30     77.26 o 
   2  22   6      226.11      180.37     61.21 o 
   3  22   6      971.66     1057.05     65.64 o 
   4  22   6      355.21      310.60     63.92 o 
  -4  23   6      168.49      132.24     73.23 o 
  -3  23   6       46.78       79.27     76.85 o 
  -2  23   6      337.56      314.97     63.42 o 
  -1  23   6       93.28       97.34     58.15 o 
   0  23   6     1856.62     1792.60     90.87 o 
   1  23   6      378.02      276.46     63.10 o 
   2  23   6     1063.22     1081.18     79.02 o 
   3  23   6        6.77       11.38     58.46 o 
   4  23   6       46.70       10.64     57.51 o 
  -3  24   6       87.21      100.59     62.34 o 
  -2  24   6      260.06      378.56     66.92 o 
  -1  24   6      247.71      304.56     70.52 o 
   0  24   6      334.80      399.91     66.76 o 
   1  24   6      495.22      562.74    101.49 o 
   2  24   6      134.52       88.05     62.40 o 
   3  24   6      158.27      131.33     75.01 o 
  -3  25   6      642.62      799.44     78.74 o 
  -2  25   6      463.46      559.72     74.01 o 
  -1  25   6       10.21      -87.59     56.15 o 
   0  25   6      167.04       86.62     60.18 o 
   1  25   6        9.95       38.87     69.64 o 
   2  25   6       32.24      -79.70     58.96 o 
  -1  26   6       54.83      115.57     69.22 o 
   0  26   6        8.60        5.33     59.39 o 
   1  26   6      451.93      550.80     74.09 o 
  -7   0   7     2305.09     2327.48    122.22 o 
  -5   0   7     1192.33     1344.04     61.37 o 
  -3   0   7     1378.27     1465.74     61.42 o 
  -1   0   7    16771.82    17259.10    294.97 o 
   1   0   7     1515.11     1358.29     45.28 o 
   3   0   7     1550.11     1568.50     61.39 o 
   5   0   7     2183.08     1966.57     78.08 o 
   7   0   7        7.15      -31.66     65.77 o 
  -8   1   7      166.91      140.27     51.64 o 
  -7   1   7      232.47      127.88     48.72 o 
  -6   1   7       58.86       68.31     29.85 o 
  -5   1   7        6.96       -0.50     24.90 o 
  -4   1   7     1792.07     1685.95     68.61 o 
  -3   1   7      763.59      853.15     32.88 o 
  -2   1   7     7770.98     7677.73    104.97 o 
  -1   1   7      149.00      127.30     17.10 o 
   0   1   7    33612.63    36099.27    418.94 o 
   1   1   7       14.73        1.99     14.40 o 
   2   1   7     1101.10      999.33     36.47 o 
   3   1   7      136.86       85.53     22.48 o 
   4   1   7      672.64      709.49     33.99 o 
   5   1   7      347.93      410.43     40.25 o 
   6   1   7      142.72      121.88     46.92 o 
   7   1   7      102.74      119.15     51.59 o 
   8   1   7       69.91       51.77     55.59 o 
  -8   2   7     2044.91     1989.17     88.03 o 
  -7   2   7       62.50       34.28     48.03 o 
  -6   2   7     1054.09     1085.18     51.24 o 
  -5   2   7       49.41       74.42     25.45 o 
  -4   2   7     2525.40     2503.56     54.88 o 
  -3   2   7      122.45      130.66     24.13 o 
  -2   2   7      599.41      744.71     28.26 o 
  -1   2   7     1877.80     1980.79     42.05 o 
   0   2   7     7478.03     7836.16    115.91 o 
   1   2   7      370.39      356.96     48.72 o 
   2   2   7    12834.04    13154.28    169.24 o 
   3   2   7     1747.81     1771.25     46.53 o 
   4   2   7     6198.07     5943.12     95.60 o 
   5   2   7      218.17      225.44     29.42 o 
   6   2   7     3285.50     3022.44     95.51 o 
   7   2   7      905.55      917.21     67.00 o 
   8   2   7     1692.53     1465.84     82.72 o 
  -8   3   7      259.12      185.12     55.42 o 
  -7   3   7      883.29      869.05     64.23 o 
  -6   3   7       16.92       -9.55     39.47 o 
  -5   3   7      915.57      886.31     37.50 o 
  -4   3   7      369.74      426.69     28.70 o 
  -3   3   7     1354.59     1373.41     39.25 o 
  -2   3   7      240.87      181.52     23.97 o 
  -1   3   7       48.21       59.89     22.04 o 
   0   3   7     3757.26     4167.52     62.52 o 
   1   3   7    13247.86    13533.06    169.39 o 
   2   3   7     4321.22     4667.10     76.62 o 
   3   3   7     3504.91     3488.73     77.48 o 
   4   3   7       69.19       66.76     25.09 o 
   5   3   7     1350.57     1422.48     63.81 o 
   6   3   7       92.34      150.48     41.54 o 
   7   3   7     4323.51     4247.56    148.70 o 
   8   3   7       24.65        5.53     53.27 o 
  -8   4   7       25.99        7.68     51.18 o 
  -7   4   7      186.43      132.57     49.99 o 
  -6   4   7      431.34      414.33     43.61 o 
  -5   4   7      444.78      501.28     32.39 o 
  -4   4   7     1198.24     1278.81     46.90 o 
  -3   4   7     1455.69     1356.95     59.64 o 
  -2   4   7      823.13      842.67     31.81 o 
  -1   4   7     2752.33     2472.45     45.83 o 
   0   4   7      537.65      617.84     27.06 o 
   1   4   7     9264.54     9526.36    126.32 o 
   2   4   7      264.68      236.71     28.75 o 
   3   4   7     1059.04     1115.03     46.37 o 
   4   4   7      892.21      749.36     35.78 o 
   5   4   7      808.11      830.57     39.30 o 
   6   4   7      355.59      368.35     44.22 o 
   7   4   7       15.87      -16.49     45.90 o 
   8   4   7       65.52       33.62     52.02 o 
  -8   5   7       30.82       24.76     50.92 o 
  -7   5   7       22.92      -44.50     45.66 o 
  -6   5   7     1517.47     1501.41     60.07 o 
  -5   5   7       13.08       15.31     27.82 o 
  -4   5   7     2802.70     2745.68     59.27 o 
  -3   5   7       37.08       15.39     20.81 o 
  -2   5   7     7738.75     7765.58    109.81 o 
  -1   5   7     2697.19     2939.78     53.41 o 
   0   5   7     7328.52     7338.35    100.78 o 
   1   5   7     1478.65     1680.62     54.16 o 
   2   5   7     3058.86     3013.74     73.61 o 
   3   5   7      154.66      124.32     24.08 o 
   4   5   7       87.17      114.93     26.45 o 
   5   5   7      928.71      860.36     43.19 o 
   6   5   7       12.29       11.80     36.93 o 
   7   5   7      229.66      194.33     53.10 o 
   8   5   7       86.74        2.26     52.99 o 
  -8   6   7      443.47      500.72     61.35 o 
  -7   6   7      148.50       87.69     49.19 o 
  -6   6   7      167.41      155.02     40.16 o 
  -5   6   7     2140.71     2083.19     66.24 o 
  -4   6   7      662.67      645.58     32.88 o 
  -3   6   7     1763.52     1661.63     43.65 o 
  -2   6   7     2095.67     2005.52     60.65 o 
  -1   6   7    20670.94    20762.05    251.86 o 
   0   6   7      275.03      366.29     24.57 o 
   1   6   7     8270.59     7844.73    110.82 o 
   2   6   7     3418.71     3454.13     63.70 o 
   3   6   7      317.84      397.45     29.39 o 
   4   6   7      800.70      749.23     41.95 o 
   5   6   7       15.88       45.68     36.27 o 
   6   6   7      158.66      116.95     42.40 o 
   7   6   7       47.92       69.03     50.17 o 
   8   6   7      378.95      516.18     65.11 o 
  -8   7   7       19.61       14.22     50.91 o 
  -7   7   7     1903.70     1973.46     71.06 o 
  -6   7   7      307.56      314.37     44.02 o 
  -5   7   7      464.55      585.94     38.71 o 
  -4   7   7      152.55      159.33     26.04 o 
  -3   7   7       48.19       50.88     22.00 o 
  -2   7   7      112.41      146.72     26.69 o 
  -1   7   7       56.36       61.37     22.72 o 
   0   7   7      222.83      250.96     25.52 o 
   1   7   7     4991.55     5177.53     82.13 o 
   2   7   7       10.14       39.45     21.81 o 
   3   7   7    10044.29     9900.16    138.42 o 
   4   7   7      486.38      551.59     35.21 o 
   5   7   7     3870.98     4009.80     93.37 o 
   6   7   7        0.09        7.02     39.02 o 
   7   7   7      235.12      253.73     55.44 o 
  -8   8   7      730.91      739.28     66.70 o 
  -7   8   7        9.77       42.39     41.79 o 
  -6   8   7      747.81      747.66     61.88 o 
  -5   8   7       86.05       17.92     28.06 o 
  -4   8   7      146.17      135.25     26.36 o 
  -3   8   7      668.02      575.13     30.63 o 
  -2   8   7       83.89       57.27     21.08 o 
  -1   8   7        0.61      -23.62     20.37 o 
   0   8   7      403.24      353.26     26.26 o 
   1   8   7       92.65      102.45     22.76 o 
   2   8   7     1109.71     1113.32     43.92 o 
   3   8   7      120.10      112.17     26.39 o 
   4   8   7     2128.90     2227.49     59.33 o 
   5   8   7       40.41       28.77     38.27 o 
   6   8   7      752.65      685.16     52.90 o 
   7   8   7       31.79       -1.56     57.53 o 
  -8   9   7       68.08      117.44     54.01 o 
  -7   9   7      835.02      944.99     66.05 o 
  -6   9   7      188.35      141.84     42.91 o 
  -5   9   7      371.00      381.97     33.95 o 
  -4   9   7     1032.40      990.86     40.00 o 
  -3   9   7      594.10      668.59     33.01 o 
  -2   9   7     1645.75     1525.23     42.47 o 
  -1   9   7      114.09       98.23     30.84 o 
   0   9   7     1652.75     1491.94     41.60 o 
   1   9   7     1599.18     1533.77     42.49 o 
   2   9   7        1.42      -28.83     21.41 o 
   3   9   7     1312.34     1326.82     43.54 o 
   4   9   7     1231.76     1194.86     45.49 o 
   5   9   7       22.05      -15.82     40.15 o 
   6   9   7      211.91      187.21     44.69 o 
   7   9   7     1142.13     1154.97    115.59 o 
  -8  10   7        0.82        7.00     52.57 o 
  -7  10   7        2.68      -16.07     57.42 o 
  -6  10   7       39.92       48.88     41.28 o 
  -5  10   7     2289.26     2115.72     66.08 o 
  -4  10   7       16.63       11.14     26.18 o 
  -3  10   7     4498.85     4374.85     78.59 o 
  -2  10   7     2303.86     2212.84     52.39 o 
  -1  10   7     2018.90     2101.76     49.62 o 
   0  10   7       92.79       55.79     20.34 o 
   1  10   7     4915.84     5024.85     82.09 o 
   2  10   7        9.16       36.04     21.91 o 
   3  10   7     1909.13     2016.60     53.26 o 
   4  10   7      319.03      267.72     33.70 o 
   5  10   7      125.92      163.55     41.09 o 
   6  10   7      142.18      144.66     40.36 o 
   7  10   7      124.69       49.72     66.91 o 
  -8  11   7      235.33      274.21    123.92 o 
  -7  11   7        3.77        4.56     42.32 o 
  -6  11   7       50.03      109.64     43.88 o 
  -5  11   7      173.04      113.12     40.33 o 
  -4  11   7      689.83      633.15     37.26 o 
  -3  11   7      307.60      312.42     29.16 o 
  -2  11   7     7958.28     7948.58    116.42 o 
  -1  11   7       34.11       26.02     21.36 o 
   0  11   7     3482.67     3437.05     64.25 o 
   1  11   7      732.91      764.42     32.42 o 
   2  11   7     5640.31     5669.87     92.87 o 
   3  11   7       14.89       18.08     28.43 o 
   4  11   7      614.97      554.93     38.12 o 
   5  11   7       12.88        6.12     32.35 o 
   6  11   7       38.63      -22.21     49.97 o 
   7  11   7       44.01       24.07     67.56 o 
  -7  12   7       45.74       88.91     41.01 o 
  -6  12   7     2049.05     1951.97     72.15 o 
  -5  12   7      361.35      303.78     44.34 o 
  -4  12   7       26.71        7.82     30.97 o 
  -3  12   7       61.54       78.33     26.84 o 
  -2  12   7     1417.46     1465.74     44.51 o 
  -1  12   7     1392.71     1398.85     45.19 o 
   0  12   7     1726.46     1646.85     45.18 o 
   1  12   7     1451.27     1440.58     42.42 o 
   2  12   7     5921.59     5876.68     96.42 o 
   3  12   7      143.19      129.54     36.44 o 
   4  12   7     1855.92     1854.48     55.04 o 
   5  12   7      216.18      173.34     53.05 o 
   6  12   7      403.62      389.95     58.61 o 
   7  12   7       71.82      -60.42     93.04 o 
  -7  13   7     1266.73     1337.62     81.88 o 
  -6  13   7       43.71       52.09     35.91 o 
  -5  13   7     2419.45     2571.94     76.97 o 
  -4  13   7      360.01      367.01     36.82 o 
  -3  13   7     1069.06      996.22     45.10 o 
  -2  13   7       36.39       32.79     24.28 o 
  -1  13   7      161.64      187.01     26.00 o 
   0  13   7      612.89      595.77     37.94 o 
   1  13   7      199.46      282.09     26.51 o 
   2  13   7        9.28      -11.09     23.59 o 
   3  13   7     2008.28     2040.84     56.16 o 
   4  13   7       12.46      -39.42     36.06 o 
   5  13   7     2536.87     2630.63     97.90 o 
   6  13   7       15.15        8.45     52.04 o 
   7  13   7      192.36      211.97     68.20 o 
  -7  14   7      116.94      119.28     59.01 o 
  -6  14   7       94.95       78.37     54.02 o 
  -5  14   7        0.94        0.02     32.18 o 
  -4  14   7      268.70      264.83     34.91 o 
  -3  14   7      381.29      390.10     34.88 o 
  -2  14   7        6.64      -18.15     25.36 o 
  -1  14   7     2010.11     2139.22     68.10 o 
   0  14   7     2554.40     2503.24     90.71 o 
   1  14   7     1215.73     1268.45     55.22 o 
   2  14   7      498.41      509.26     32.76 o 
   3  14   7      567.61      618.42     49.55 o 
   4  14   7     1282.70     1301.12     66.49 o 
   5  14   7      159.90      203.67     55.08 o 
   6  14   7      743.13      863.55     71.57 o 
  -7  15   7        2.60      -12.86     59.00 o 
  -6  15   7      998.91      926.03     73.36 o 
  -5  15   7      399.18      304.24     56.39 o 
  -4  15   7     1077.79     1057.91     54.98 o 
  -3  15   7      552.17      509.31     35.48 o 
  -2  15   7     1766.71     1678.54     50.73 o 
  -1  15   7       57.68       49.66     25.94 o 
   0  15   7     3016.25     2949.04     63.86 o 
   1  15   7      312.61      278.11     30.67 o 
   2  15   7     3505.65     3431.59     87.80 o 
   3  15   7        6.92       35.95     42.22 o 
   4  15   7      189.91      160.34     40.67 o 
   5  15   7      800.88      776.07     68.58 o 
   6  15   7       82.54      114.83     77.87 o 
  -7  16   7      118.50       77.93     63.36 o 
  -6  16   7      574.39      626.27     69.50 o 
  -5  16   7      340.29      304.19     69.26 o 
  -4  16   7       73.54       68.62     40.55 o 
  -3  16   7     6273.93     6081.71    104.97 o 
  -2  16   7        0.89      -41.85     23.54 o 
  -1  16   7     1191.16     1181.97     43.98 o 
   0  16   7      299.36      372.43     42.00 o 
   1  16   7      794.10      711.95     45.71 o 
   2  16   7      688.65      577.83     48.93 o 
   3  16   7     2695.11     2707.37     83.43 o 
   4  16   7        3.40      -58.31     48.43 o 
   5  16   7       37.29       -9.40     54.39 o 
   6  16   7       45.15       48.51     58.57 o 
  -6  17   7      155.85      139.80     61.72 o 
  -5  17   7      684.90      687.93     65.16 o 
  -4  17   7      944.74      997.36     57.65 o 
  -3  17   7     1023.67     1026.61     55.94 o 
  -2  17   7     1161.68     1122.56     46.73 o 
  -1  17   7      128.82      146.40     28.11 o 
   0  17   7        4.82       76.64     35.28 o 
   1  17   7      860.13      873.09     50.86 o 
   2  17   7       76.92       42.92     39.93 o 
   3  17   7     3215.16     3272.31     93.13 o 
   4  17   7        0.71      -13.32     51.61 o 
   5  17   7      293.91      388.97     68.12 o 
   6  17   7      192.05      150.93     62.58 o 
  -6  18   7      564.68      719.21     73.77 o 
  -5  18   7      515.22      609.93     85.50 o 
  -4  18   7        7.60      -52.95     40.09 o 
  -3  18   7      115.02      112.98     41.92 o 
  -2  18   7      254.87      258.30     49.27 o 
  -1  18   7       65.14       16.30     31.05 o 
   0  18   7        4.96       33.28     32.32 o 
   1  18   7       35.54       31.86     37.08 o 
   2  18   7     1385.06     1376.53     61.89 o 
   3  18   7      330.32      298.17     49.45 o 
   4  18   7     1205.06     1319.87     90.99 o 
   5  18   7        3.87        0.39     56.68 o 
  -6  19   7      104.76      115.81     76.33 o 
  -5  19   7      731.18      697.14     69.40 o 
  -4  19   7      567.10      573.25     50.69 o 
  -3  19   7       12.79       44.40     40.37 o 
  -2  19   7      373.99      381.81     58.69 o 
  -1  19   7      335.44      379.71     57.50 o 
   0  19   7      630.35      675.44     68.23 o 
   1  19   7       21.55       13.08     36.92 o 
   2  19   7       51.24      103.43     42.86 o 
   3  19   7     2426.24     2513.09     93.36 o 
   4  19   7        9.19      -13.73     52.75 o 
   5  19   7     2044.95     2058.00     98.36 o 
  -5  20   7       49.42       60.15     56.99 o 
  -4  20   7       66.66      131.57     52.46 o 
  -3  20   7     1514.15     1583.66     73.15 o 
  -2  20   7        7.47       56.45     51.76 o 
  -1  20   7     3905.10     3603.39    114.47 o 
   0  20   7        8.15        2.64     49.58 o 
   1  20   7     1724.96     1583.78     62.03 o 
   2  20   7       29.27      -71.01     41.63 o 
   3  20   7      390.74      413.01     56.42 o 
   4  20   7      146.34      167.65     59.68 o 
   5  20   7      219.24      211.78     64.36 o 
  -5  21   7       55.57      -88.76     63.37 o 
  -4  21   7     1290.13     1134.53     94.41 o 
  -3  21   7       46.80      -15.12     51.83 o 
  -2  21   7      382.51      437.49     61.47 o 
  -1  21   7       15.55       72.20     53.89 o 
   0  21   7     2104.30     1982.18     89.32 o 
   1  21   7       37.13       43.69     55.03 o 
   2  21   7      407.01      429.58     66.41 o 
   3  21   7      209.17      194.56     50.61 o 
   4  21   7      340.31      419.33     66.70 o 
  -4  22   7     1190.14     1274.42    115.92 o 
  -3  22   7     1239.57     1328.94     99.31 o 
  -2  22   7       30.18       24.53     53.84 o 
  -1  22   7      163.83       68.05     53.42 o 
   0  22   7      157.68       76.05     66.55 o 
   1  22   7      165.12      187.28     58.81 o 
   2  22   7      401.85      426.75     62.87 o 
   3  22   7      509.09      544.21     65.64 o 
   4  22   7      604.27      647.06     86.87 o 
  -4  23   7        1.55       48.99     73.09 o 
  -3  23   7      208.77      170.14     98.87 o 
  -2  23   7      406.68      480.36     66.94 o 
  -1  23   7      141.97       17.71     86.64 o 
   0  23   7        1.88      -32.68     54.45 o 
   1  23   7      959.79     1018.88     76.70 o 
   2  23   7        9.65       50.44     57.04 o 
   3  23   7      428.42      597.39     89.90 o 
  -3  24   7        3.79      -84.57     74.40 o 
  -2  24   7      301.84      395.20     69.73 o 
  -1  24   7      542.45      464.25     67.18 o 
   0  24   7      596.66      499.58     67.97 o 
   1  24   7      111.44      192.70     61.81 o 
   2  24   7      511.81      508.21     70.50 o 
  -2  25   7      451.28      441.99     70.13 o 
  -1  25   7       66.34       72.59     62.38 o 
   0  25   7      350.70      371.31     68.09 o 
   1  25   7       96.33      121.12     63.22 o 
  -8   0   8     1779.00     1749.32    118.97 o 
  -6   0   8      626.91      551.99     55.12 o 
  -4   0   8     2427.92     2484.03     80.20 o 
  -2   0   8      696.21      813.97     45.64 o 
   0   0   8     5423.14     5459.74    153.01 o 
   2   0   8      549.08      481.15     51.80 o 
   4   0   8     4090.18     3742.67    127.17 o 
   6   0   8     1117.60     1157.99     94.41 o 
   8   0   8      108.18      111.07     80.62 o 
  -8   1   8      148.79      239.37     55.00 o 
  -7   1   8      728.19      752.18     62.12 o 
  -6   1   8     1026.29      959.83     43.77 o 
  -5   1   8     3792.64     3690.80     74.51 o 
  -4   1   8     1450.92     1404.41     42.82 o 
  -3   1   8      389.40      410.14     26.56 o 
  -2   1   8      584.21      502.64     26.79 o 
  -1   1   8     2514.39     2472.80     63.02 o 
   0   1   8     6032.84     6046.78    115.44 o 
   1   1   8      437.11      566.03     30.22 o 
   2   1   8       16.60       37.94     20.77 o 
   3   1   8     2448.14     2206.01     51.78 o 
   4   1   8       83.49       64.11     26.56 o 
   5   1   8     2056.65     2074.28     58.75 o 
   6   1   8      477.88      542.57     95.04 o 
   7   1   8      201.35      196.84     61.61 o 
   8   1   8     1427.49     1246.13     80.54 o 
  -8   2   8      195.82      220.78     63.85 o 
  -7   2   8       79.75       94.16     50.64 o 
  -6   2   8      507.93      513.55     37.64 o 
  -5   2   8      165.14      174.64     29.67 o 
  -4   2   8        1.58       30.42     24.34 o 
  -3   2   8     5510.71     5439.39     85.35 o 
  -2   2   8     1382.75     1361.19     37.64 o 
  -1   2   8     1937.51     1860.14     48.00 o 
   0   2   8      780.87      761.47     31.18 o 
   1   2   8     1188.55     1130.61     41.62 o 
   2   2   8       88.34       57.48     21.52 o 
   3   2   8      955.83      911.13     35.92 o 
   4   2   8     1028.91     1039.96     40.71 o 
   5   2   8       18.04       23.59     28.16 o 
   6   2   8     1088.13     1046.69     92.64 o 
   7   2   8      176.44      141.26     51.82 o 
  -8   3   8       13.87      -72.51     47.83 o 
  -7   3   8     1141.42     1121.38     67.93 o 
  -6   3   8     1493.83     1685.64     63.32 o 
  -5   3   8      277.07      228.26     30.44 o 
  -4   3   8     3351.85     3204.64     64.55 o 
  -3   3   8       38.76       30.10     21.50 o 
  -2   3   8     8771.16     8592.67    118.30 o 
  -1   3   8      962.15     1020.38     40.02 o 
   0   3   8     3884.14     3750.63     72.69 o 
   1   3   8     4136.02     4088.46     67.64 o 
   2   3   8      775.41      802.47     34.24 o 
   3   3   8     1346.34     1299.67     41.34 o 
   4   3   8      454.11      506.57     40.79 o 
   5   3   8      745.71      782.39     39.46 o 
   6   3   8      837.10      866.99     97.09 o 
   7   3   8      895.39      882.73     66.52 o 
  -8   4   8     2221.27     2050.51     94.13 o 
  -7   4   8      176.29      231.32     51.70 o 
  -6   4   8     1234.22     1204.54     55.69 o 
  -5   4   8     2346.51     2355.29     65.70 o 
  -4   4   8       56.74       61.74     24.58 o 
  -3   4   8     7249.36     7057.55    103.87 o 
  -2   4   8     4115.94     4229.74     80.43 o 
  -1   4   8      546.59      566.38     24.43 o 
   0   4   8     1021.85     1008.49     29.79 o 
   1   4   8       32.07       86.08     21.28 o 
   2   4   8     5357.20     5151.47     82.04 o 
   3   4   8       63.65       75.21     24.14 o 
   4   4   8      360.57      381.20     32.65 o 
   5   4   8       88.57      162.09     38.76 o 
   6   4   8      416.21      466.89     46.02 o 
   7   4   8      179.33      178.88     78.32 o 
  -8   5   8      151.00      150.07     54.76 o 
  -7   5   8      795.37      878.48     96.17 o 
  -6   5   8      114.88      112.07     38.82 o 
  -5   5   8      453.00      404.14     34.20 o 
  -4   5   8      877.03      774.90     50.61 o 
  -3   5   8       25.93       -9.20     20.99 o 
  -2   5   8     2267.40     2419.69     50.92 o 
  -1   5   8       36.74       38.17     17.54 o 
   0   5   8     2133.40     2038.41     44.68 o 
   1   5   8      204.27      164.99     21.22 o 
   2   5   8      644.71      581.35     29.05 o 
   3   5   8     1084.42     1095.61     39.29 o 
   4   5   8     2312.70     2321.82     63.51 o 
   5   5   8       87.85       83.38     29.31 o 
   6   5   8       33.57       61.72     38.34 o 
   7   5   8       41.98       72.79     50.54 o 
  -8   6   8     1278.26     1150.52     73.94 o 
  -7   6   8      515.57      521.05     61.35 o 
  -6   6   8     1982.32     1947.97     68.09 o 
  -5   6   8     1349.72     1295.99     46.66 o 
  -4   6   8     1271.32     1299.98     43.33 o 
  -3   6   8      509.71      497.02     30.92 o 
  -2   6   8      190.92      173.47     21.98 o 
  -1   6   8        4.23        9.66     17.62 o 
   0   6   8      383.71      531.11     26.12 o 
   1   6   8      377.08      322.69     24.43 o 
   2   6   8      578.31      473.57     28.30 o 
   3   6   8       24.29       51.90     25.95 o 
   4   6   8     1691.82     1777.23     65.03 o 
   5   6   8       56.72       76.35     39.95 o 
   6   6   8      560.65      584.93     53.60 o 
   7   6   8        0.54      -37.83     69.73 o 
  -8   7   8       24.86       39.85     51.99 o 
  -7   7   8      188.74      234.33     46.19 o 
  -6   7   8     1395.97     1370.93     76.03 o 
  -5   7   8     1132.94     1046.84     44.30 o 
  -4   7   8     9019.72     8889.38    130.42 o 
  -3   7   8      381.75      381.60     28.28 o 
  -2   7   8     2828.63     2705.48     55.70 o 
  -1   7   8      837.73      828.30     31.50 o 
   0   7   8     2520.45     2468.90     52.84 o 
   1   7   8     1530.06     1669.43     46.64 o 
   2   7   8     1706.63     1674.15     45.30 o 
   3   7   8     5264.92     5164.08     88.39 o 
   4   7   8      504.21      465.07     45.10 o 
   5   7   8      942.05     1053.69     61.52 o 
   6   7   8      477.87      382.85     47.95 o 
   7   7   8       38.01       59.48     49.60 o 
  -8   8   8       10.36        2.32     50.57 o 
  -7   8   8        3.73       58.36     50.84 o 
  -6   8   8       52.68       22.82     39.97 o 
  -5   8   8     2292.07     2280.39     61.50 o 
  -4   8   8      816.84      704.09     44.84 o 
  -3   8   8     3151.38     2953.14     61.96 o 
  -2   8   8        0.08       26.82     20.33 o 
  -1   8   8    12485.17    12342.13    161.54 o 
   0   8   8      199.95      191.59     33.60 o 
   1   8   8     3793.15     3900.91     76.35 o 
   2   8   8      946.91     1011.51     36.93 o 
   3   8   8        3.32       19.57     24.95 o 
   4   8   8     1326.93     1305.36     53.56 o 
   5   8   8       70.11      121.99     44.20 o 
   6   8   8      305.76      333.91     59.50 o 
   7   8   8      424.35      485.63     60.69 o 
  -8   9   8      425.96      451.25     62.96 o 
  -7   9   8     1552.30     1621.16     69.65 o 
  -6   9   8      100.99      153.80     44.13 o 
  -5   9   8        1.88      -32.00     29.88 o 
  -4   9   8      678.61      705.42     39.84 o 
  -3   9   8       33.41       -0.97     23.07 o 
  -2   9   8     2252.49     2150.15     50.95 o 
  -1   9   8       25.02      -12.73     19.84 o 
   0   9   8      669.96      678.53     35.23 o 
   1   9   8     2130.52     1984.30     91.02 o 
   2   9   8     1336.96     1362.96     42.61 o 
   3   9   8       33.41       91.58     27.24 o 
   4   9   8       11.27       25.13     32.11 o 
   5   9   8      822.71      984.18     95.62 o 
   6   9   8       92.91       78.66     42.22 o 
   7   9   8      297.11      392.37     58.36 o 
  -8  10   8      464.68      508.00     65.64 o 
  -7  10   8       31.93      103.98     50.75 o 
  -6  10   8     3414.27     3435.05     92.68 o 
  -5  10   8       78.28      109.38     31.89 o 
  -4  10   8      123.61      100.23     29.48 o 
  -3  10   8        1.16        8.31     24.24 o 
  -2  10   8      214.49      233.43     26.21 o 
  -1  10   8      301.51      306.35     27.63 o 
   0  10   8       19.57       18.70     20.36 o 
   1  10   8       71.70       64.01     24.66 o 
   2  10   8     1348.84     1317.04     43.28 o 
   3  10   8      362.86      423.51     33.53 o 
   4  10   8       27.65      -26.25     46.44 o 
   5  10   8       22.14      -28.02     37.45 o 
   6  10   8      174.08      211.85     40.34 o 
   7  10   8       48.25       55.66     68.59 o 
  -7  11   8     2066.08     2167.91     79.12 o 
  -6  11   8       29.34       67.01     42.98 o 
  -5  11   8      575.79      547.23     40.70 o 
  -4  11   8      914.81      801.37     41.64 o 
  -3  11   8     1021.71      914.06     39.65 o 
  -2  11   8     2919.66     2721.69     59.87 o 
  -1  11   8      828.45      782.45     44.38 o 
   0  11   8      389.35      433.30     30.67 o 
   1  11   8     6567.74     6316.55     99.08 o 
   2  11   8     2311.19     2319.54     58.17 o 
   3  11   8       90.75      103.26     30.58 o 
   4  11   8       69.13       78.33     30.03 o 
   5  11   8     1077.73     1172.87     75.34 o 
   6  11   8      292.66      309.63     57.86 o 
   7  11   8      256.28      394.51     95.62 o 
  -7  12   8      517.77      516.56     51.35 o 
  -6  12   8       11.86      -16.69     41.98 o 
  -5  12   8     4379.13     4259.09    100.28 o 
  -4  12   8       15.87       41.42     31.01 o 
  -3  12   8     1894.98     1830.85     82.53 o 
  -2  12   8        4.88       -6.85     24.29 o 
  -1  12   8      591.07      553.48     31.83 o 
   0  12   8      567.30      587.22     31.47 o 
   1  12   8     1707.42     1722.48     47.18 o 
   2  12   8      804.11      808.47     39.17 o 
   3  12   8      341.64      402.26     37.89 o 
   4  12   8      389.52      388.26     36.22 o 
   5  12   8      107.37       26.33     50.10 o 
   6  12   8       94.36      115.67     79.54 o 
   7  12   8      138.39      110.90     70.10 o 
  -7  13   8       30.92       70.73     74.01 o 
  -6  13   8      214.18      187.55     42.14 o 
  -5  13   8       36.19       13.10     40.13 o 
  -4  13   8     1162.93     1198.20     66.71 o 
  -3  13   8       11.96      -26.95     28.29 o 
  -2  13   8     1731.11     1691.02     50.05 o 
  -1  13   8      765.66      767.65     41.79 o 
   0  13   8      213.80      210.08     27.17 o 
   1  13   8      186.24      152.24     26.50 o 
   2  13   8     1929.04     2040.94     55.32 o 
   3  13   8      196.39      143.52     31.63 o 
   4  13   8      186.06      249.08     41.96 o 
   5  13   8      404.39      345.79     58.41 o 
   6  13   8      168.24      148.90     65.06 o 
  -7  14   8      436.89      383.07     65.91 o 
  -6  14   8      575.31      612.11     71.85 o 
  -5  14   8      480.99      464.10     44.85 o 
  -4  14   8       14.64      -56.85     34.72 o 
  -3  14   8     1214.76     1295.30     48.85 o 
  -2  14   8      552.98      527.39     35.61 o 
  -1  14   8     2508.28     2635.86     62.23 o 
   0  14   8     2358.87     2290.86     57.35 o 
   1  14   8        5.12       -4.26     24.58 o 
   2  14   8      289.15      325.53     34.90 o 
   3  14   8       15.38       86.83     41.56 o 
   4  14   8      144.10      157.05     41.44 o 
   5  14   8       47.22       34.32     53.11 o 
   6  14   8       12.41       -0.74     51.58 o 
  -7  15   8      792.11      741.33     74.16 o 
  -6  15   8      200.93      206.90     57.28 o 
  -5  15   8      716.21      663.77     64.15 o 
  -4  15   8       67.94       89.48     32.42 o 
  -3  15   8      169.90      212.38     35.84 o 
  -2  15   8      495.31      538.66     37.93 o 
  -1  15   8      211.06      217.33     30.68 o 
   0  15   8      270.37      294.27     31.11 o 
   1  15   8     1086.04     1011.49     52.72 o 
   2  15   8      335.18      362.50     45.26 o 
   3  15   8     3253.92     3345.70     93.56 o 
   4  15   8       96.30       97.43     40.45 o 
   5  15   8      134.81      133.93     57.39 o 
   6  15   8      203.78      252.36     61.88 o 
  -6  16   8      185.26      145.96     59.58 o 
  -5  16   8     1177.92     1180.59     88.33 o 
  -4  16   8      626.98      724.54     52.60 o 
  -3  16   8      239.73      209.84     43.96 o 
  -2  16   8      361.87      410.18     36.33 o 
  -1  16   8      167.27      216.53     31.79 o 
   0  16   8     1015.31     1078.75     43.80 o 
   1  16   8      690.30      662.95     55.16 o 
   2  16   8     1337.75     1315.36     62.15 o 
   3  16   8        5.68       62.68     43.95 o 
   4  16   8     1190.57     1257.27     76.24 o 
   5  16   8      155.44      221.62     86.77 o 
   6  16   8      751.24      825.09     74.92 o 
  -6  17   8      936.13     1069.78     96.13 o 
  -5  17   8        0.22      -14.26     51.79 o 
  -4  17   8     1551.66     1563.00    108.58 o 
  -3  17   8      119.61      151.29     42.56 o 
  -2  17   8     1321.19     1318.50     48.43 o 
  -1  17   8       47.75       35.88     28.10 o 
   0  17   8      233.15      333.60     42.19 o 
   1  17   8     1047.25     1039.30     54.28 o 
   2  17   8      184.82      263.92     46.87 o 
   3  17   8       34.06       -3.43     44.52 o 
   4  17   8       45.16      130.80     53.75 o 
   5  17   8       64.59       92.44     55.74 o 
  -6  18   8      110.75      196.42     61.11 o 
  -5  18   8      391.06      393.55     61.52 o 
  -4  18   8      130.06      117.92     52.59 o 
  -3  18   8     1737.07     1590.98     66.71 o 
  -2  18   8      186.00      185.13     40.54 o 
  -1  18   8     1050.03      965.93     49.61 o 
   0  18   8       84.62        3.14     35.91 o 
   1  18   8     2461.94     2535.45     91.11 o 
   2  18   8      368.10      503.13     51.55 o 
   3  18   8       21.11       16.61     44.40 o 
   4  18   8      227.30      265.59     59.68 o 
   5  18   8     1040.28     1081.84    121.39 o 
  -5  19   8      316.32      292.45     60.26 o 
  -4  19   8      595.60      511.63     49.38 o 
  -3  19   8      100.42       55.88     42.52 o 
  -2  19   8      305.38      335.42     55.63 o 
  -1  19   8      630.99      578.16     60.64 o 
   0  19   8      563.32      551.88     45.50 o 
   1  19   8      304.75      264.57     44.25 o 
   2  19   8       49.95       66.66     59.57 o 
   3  19   8      755.07      820.15     59.79 o 
   4  19   8      153.92      216.51     57.97 o 
   5  19   8     1069.46     1044.89     80.44 o 
  -5  20   8        6.17      -12.24     58.52 o 
  -4  20   8       25.60       10.54     39.28 o 
  -3  20   8      127.85      226.82     85.44 o 
  -2  20   8      189.96      175.43     55.10 o 
  -1  20   8        3.10       -0.35     47.87 o 
   0  20   8      601.04      547.38     98.90 o 
   1  20   8      757.84      733.67     50.07 o 
   2  20   8        3.52      -37.77     51.41 o 
   3  20   8       20.22       36.85     46.29 o 
   4  20   8      636.51      626.23     69.11 o 
  -5  21   8      591.14      662.83     71.76 o 
  -4  21   8      195.57      158.10     71.85 o 
  -3  21   8        3.78      -34.58     51.90 o 
  -2  21   8      248.64      276.53     58.92 o 
  -1  21   8        2.74      -25.69     50.87 o 
   0  21   8       40.59      109.30     54.01 o 
   1  21   8      893.27      794.13     68.65 o 
   2  21   8      163.50      249.61     46.35 o 
   3  21   8      874.53      879.10     63.73 o 
   4  21   8      162.46      116.57     59.89 o 
  -4  22   8      798.24     1011.13    229.06 o 
  -3  22   8     1427.04     1506.42     86.08 o 
  -2  22   8      231.19      294.90     57.85 o 
  -1  22   8     1910.76     1775.52     85.92 o 
   0  22   8      313.43      295.45     59.43 o 
   1  22   8      473.25      335.12     71.03 o 
   2  22   8      416.36      456.81     63.28 o 
   3  22   8       19.27       42.25     49.66 o 
  -3  23   8      419.78      411.27     68.04 o 
  -2  23   8      690.32      777.71     97.77 o 
  -1  23   8      457.65      445.31     73.95 o 
   0  23   8      642.04      708.08     69.38 o 
   1  23   8       37.75       38.35     53.92 o 
   2  23   8      119.23       97.59     56.76 o 
   3  23   8       88.46      133.00     61.53 o 
  -3  24   8      156.22       88.49     62.14 o 
  -2  24   8      236.71      280.78     62.75 o 
  -1  24   8      544.43      598.54     69.52 o 
   0  24   8       62.12       24.54     55.81 o 
   1  24   8      325.57      252.56     62.10 o 
   2  24   8      271.53      369.91     68.15 o 
  -1  25   8      949.03      790.01     76.71 o 
   0  25   8      554.50      462.00     89.33 o 
   1  25   8      330.00      325.98     68.71 o 
  -7   0   9      488.32      472.04     82.29 o 
  -5   0   9     1102.93     1025.19     61.14 o 
  -3   0   9      127.87      108.74     31.64 o 
  -1   0   9      928.28     1265.11    201.56 o 
   1   0   9      835.27      876.66     46.50 o 
   3   0   9       70.99       22.93     33.83 o 
   5   0   9     3145.27     3064.74    103.14 o 
   7   0   9     1474.26     1541.00    184.25 o 
  -8   1   9       91.66       77.70     50.66 o 
  -7   1   9      849.41      819.97     64.17 o 
  -6   1   9       20.98       52.32     33.55 o 
  -5   1   9      352.75      385.94     34.66 o 
  -4   1   9     2195.29     2133.03     54.08 o 
  -3   1   9      438.40      390.67     26.88 o 
  -2   1   9      359.17      322.76     35.88 o 
  -1   1   9      117.10       96.16     32.52 o 
   0   1   9        1.29       18.59     31.27 o 
   1   1   9     3581.00     3468.70     65.17 o 
   2   1   9      780.57      791.86     44.80 o 
   3   1   9     1546.80     1679.41     46.90 o 
   4   1   9        8.22       26.70     27.61 o 
   5   1   9       13.69      -12.15     30.04 o 
   6   1   9     4569.23     4424.58    118.98 o 
   7   1   9        2.82       83.91     50.03 o 
  -8   2   9      450.25      501.96     79.37 o 
  -7   2   9      105.46       98.84     50.05 o 
  -6   2   9       62.81       55.47     32.63 o 
  -5   2   9      981.05      958.07     42.69 o 
  -4   2   9      240.64      293.85     29.55 o 
  -3   2   9     1399.87     1378.44     47.81 o 
  -2   2   9     3815.36     3902.09     65.17 o 
  -1   2   9     4225.51     4213.41     76.60 o 
   0   2   9        3.73       18.19     16.89 o 
   1   2   9        0.25       -2.99     16.84 o 
   2   2   9     2527.07     2467.77     52.54 o 
   3   2   9       74.43       24.15     25.51 o 
   4   2   9     4648.21     4548.73     84.94 o 
   5   2   9      127.57      116.81     32.33 o 
   6   2   9     1313.37     1272.91     69.57 o 
   7   2   9        2.08        7.98     49.84 o 
  -8   3   9        2.09      -17.08     73.33 o 
  -7   3   9      877.02      876.60     67.02 o 
  -6   3   9      472.34      408.13     44.65 o 
  -5   3   9       18.12       20.13     41.61 o 
  -4   3   9      383.13      351.27     30.27 o 
  -3   3   9      721.83      735.92     33.78 o 
  -2   3   9      418.05      527.92     36.82 o 
  -1   3   9       12.94       57.20     20.98 o 
   0   3   9      928.94      846.76     35.30 o 
   1   3   9     1334.26     1107.63     32.69 o 
   2   3   9       48.53       27.43     32.46 o 
   3   3   9    12318.40    11934.33    162.50 o 
   4   3   9      668.98      754.36     39.37 o 
   5   3   9     1597.96     1551.61     54.03 o 
   6   3   9        5.02       25.41     45.67 o 
   7   3   9        5.72      -76.05     48.21 o 
  -8   4   9       31.38       -0.70     51.15 o 
  -7   4   9      107.63      125.13     49.97 o 
  -6   4   9       39.41       83.77     40.61 o 
  -5   4   9       19.54       -9.53     29.73 o 
  -4   4   9        2.97      -24.77     24.95 o 
  -3   4   9      776.43      735.43     32.87 o 
  -2   4   9     1721.19     1801.67     65.98 o 
  -1   4   9      383.95      311.59     26.49 o 
   0   4   9       15.97        0.57     21.37 o 
   1   4   9     2427.04     2375.90     48.76 o 
   2   4   9     2248.45     2144.95     56.32 o 
   3   4   9       16.35        3.02     24.68 o 
   4   4   9     8991.37     9031.79    142.53 o 
   5   4   9      785.70      769.49     41.34 o 
   6   4   9      108.70      125.50     48.58 o 
   7   4   9      364.94      262.77     54.91 o 
  -8   5   9      113.74      117.55     52.92 o 
  -7   5   9       27.57       49.88     48.50 o 
  -6   5   9      867.63      936.78     53.99 o 
  -5   5   9      837.01      769.15     41.32 o 
  -4   5   9     4671.96     4735.68     84.47 o 
  -3   5   9       16.21       16.65     27.95 o 
  -2   5   9      271.55      230.39     22.12 o 
  -1   5   9      448.52      488.94     23.25 o 
   0   5   9      472.10      400.46     20.18 o 
   1   5   9       30.90       54.26     18.82 o 
   2   5   9       46.31       60.14     22.42 o 
   3   5   9        7.14       14.15     25.20 o 
   4   5   9     3515.17     3397.00     74.41 o 
   5   5   9      968.00      965.95     45.83 o 
   6   5   9      696.43      734.90     51.56 o 
   7   5   9       60.11      116.45     52.25 o 
  -8   6   9      325.71      381.46     69.78 o 
  -7   6   9       68.12      100.08     50.28 o 
  -6   6   9       41.10       42.56     47.07 o 
  -5   6   9     3271.24     3459.64     75.84 o 
  -4   6   9        2.22      -22.31     25.76 o 
  -3   6   9     1719.03     1701.34     71.50 o 
  -2   6   9       13.29       14.69     21.48 o 
  -1   6   9     2035.47     1897.93     42.62 o 
   0   6   9      854.48      815.41     29.00 o 
   1   6   9     2926.36     2797.88     55.66 o 
   2   6   9      898.22      881.87     40.18 o 
   3   6   9       45.77       30.06     26.24 o 
   4   6   9       22.64       56.39     31.96 o 
   5   6   9      301.83      308.73     43.86 o 
   6   6   9      544.94      688.57     87.32 o 
   7   6   9      546.57      512.00     78.95 o 
  -8   7   9       34.52       69.60     52.52 o 
  -7   7   9       18.24       50.01     42.21 o 
  -6   7   9        8.25      -24.95     39.40 o 
  -5   7   9       22.05       28.03     31.45 o 
  -4   7   9      829.97      805.77     38.65 o 
  -3   7   9       13.74       -8.31     23.82 o 
  -2   7   9     1348.97     1315.09     39.45 o 
  -1   7   9        8.97        5.99     17.52 o 
   0   7   9      451.05      476.50     33.58 o 
   1   7   9     1483.83     1408.92     40.33 o 
   2   7   9       16.97       16.97     23.05 o 
   3   7   9     1368.03     1303.76     45.10 o 
   4   7   9      162.59      173.00     34.31 o 
   5   7   9     1327.56     1354.82     61.93 o 
   6   7   9       15.68      -21.61     46.94 o 
   7   7   9       64.38      -14.78     47.90 o 
  -8   8   9      451.93      457.50     64.83 o 
  -7   8   9       18.15       27.47     41.90 o 
  -6   8   9      393.03      345.76     47.11 o 
  -5   8   9       85.14       75.06     32.69 o 
  -4   8   9     2772.21     2909.06     67.67 o 
  -3   8   9     3086.59     3125.89     66.77 o 
  -2   8   9     2057.64     2005.59     61.61 o 
  -1   8   9       95.59      118.01     21.34 o 
   0   8   9     3297.36     3268.94     61.78 o 
   1   8   9      844.80      823.53     33.01 o 
   2   8   9    12274.44    12051.95    164.13 o 
   3   8   9     1241.57     1259.08     45.14 o 
   4   8   9     1843.49     1873.56     57.71 o 
   5   8   9     1475.15     1504.43     72.37 o 
   6   8   9      906.21     1007.11     58.95 o 
   7   8   9       95.78       -3.60     49.59 o 
  -7   9   9      271.30      310.92     50.17 o 
  -6   9   9     1013.65     1047.78     58.89 o 
  -5   9   9        5.20       52.17     31.41 o 
  -4   9   9      138.26      144.64     31.18 o 
  -3   9   9      291.66      281.03     29.10 o 
  -2   9   9     1270.84     1193.68     52.21 o 
  -1   9   9     1622.01     1595.67     43.11 o 
   0   9   9      189.80      247.80     23.87 o 
   1   9   9     1383.98     1400.62     50.30 o 
   2   9   9        7.78       -7.02     24.54 o 
   3   9   9     1909.54     1892.41     68.89 o 
   4   9   9      449.02      509.81     39.96 o 
   5   9   9      431.74      444.89     48.24 o 
   6   9   9      664.40      640.01     52.38 o 
   7   9   9       20.66      -93.70     60.91 o 
  -7  10   9      842.15      874.64     66.15 o 
  -6  10   9      328.70      371.44     57.11 o 
  -5  10   9      958.19     1069.77     47.28 o 
  -4  10   9      361.83      357.31     36.02 o 
  -3  10   9      562.74      564.00     35.42 o 
  -2  10   9      193.44      231.26     26.96 o 
  -1  10   9     1078.21     1106.95     38.95 o 
   0  10   9       12.95        3.39     21.05 o 
   1  10   9       40.49       29.38     22.96 o 
   2  10   9       10.71      -43.92     24.14 o 
   3  10   9       32.64       41.92     35.44 o 
   4  10   9      593.22      615.62     41.48 o 
   5  10   9     1311.15     1353.44     61.77 o 
   6  10   9        0.02       33.53     38.28 o 
   7  10   9      143.17      140.76     69.97 o 
  -7  11   9        7.35        4.95     49.11 o 
  -6  11   9      820.19      929.74     61.83 o 
  -5  11   9      226.57      203.68     36.31 o 
  -4  11   9       84.44      117.75     32.77 o 
  -3  11   9      463.79      460.18     35.29 o 
  -2  11   9     1936.74     1861.36     75.09 o 
  -1  11   9     1752.06     1810.39     52.80 o 
   0  11   9     2108.60     2020.52     51.31 o 
   1  11   9      257.99      270.16     28.19 o 
   2  11   9     1613.48     1571.90     49.21 o 
   3  11   9        9.39      -18.73     29.17 o 
   4  11   9      136.72      187.28     36.33 o 
   5  11   9       72.57        2.75     48.85 o 
   6  11   9      131.22       30.26     52.78 o 
  -7  12   9        6.45      -35.67     45.03 o 
  -6  12   9      533.49      629.24     54.69 o 
  -5  12   9      191.26      253.92     37.69 o 
  -4  12   9       20.67       15.34     32.43 o 
  -3  12   9      242.50      302.30     34.38 o 
  -2  12   9        2.15       -8.76     26.39 o 
  -1  12   9       48.81       69.54     25.19 o 
   0  12   9     4826.27     4749.03     83.58 o 
   1  12   9     1440.93     1530.16     46.92 o 
   2  12   9      922.38     1006.20     51.19 o 
   3  12   9        7.35      -32.67     30.15 o 
   4  12   9     1197.75     1343.36     77.41 o 
   5  12   9       61.37       80.01     60.14 o 
   6  12   9     2125.76     1957.61     88.60 o 
  -7  13   9       71.59      121.41     58.13 o 
  -6  13   9      179.17      121.62     43.19 o 
  -5  13   9       60.31       93.50     40.38 o 
  -4  13   9      175.82      122.47     34.30 o 
  -3  13   9      111.32      106.92     35.28 o 
  -2  13   9       53.86       77.50     28.86 o 
  -1  13   9     6234.08     6195.51    102.13 o 
   0  13   9     1504.50     1509.16     47.19 o 
   1  13   9     7464.87     7175.47    114.31 o 
   2  13   9     2367.82     2218.19     60.50 o 
   3  13   9     2218.34     2407.05     69.04 o 
   4  13   9      193.86      164.92     48.65 o 
   5  13   9     2851.73     2953.46    123.16 o 
   6  13   9      231.79      145.53     62.69 o 
  -7  14   9       28.69       63.84     58.35 o 
  -6  14   9        6.66       49.10     52.89 o 
  -5  14   9      998.65      971.01     54.18 o 
  -4  14   9       11.97       -2.50     32.59 o 
  -3  14   9       93.75      100.81     33.22 o 
  -2  14   9     1074.49     1012.70     44.32 o 
  -1  14   9      270.47      285.45     32.18 o 
   0  14   9      589.62      633.15     36.45 o 
   1  14   9     1785.39     1691.52     52.01 o 
   2  14   9       38.83       87.86     30.13 o 
   3  14   9       48.00       52.59     42.82 o 
   4  14   9       16.01       13.64     39.18 o 
   5  14   9      434.81      486.68     63.88 o 
   6  14   9      526.22      703.23     70.07 o 
  -6  15   9      641.68      596.27     66.56 o 
  -5  15   9       27.30       68.40     50.99 o 
  -4  15   9      463.88      511.55     60.63 o 
  -3  15   9       77.02       98.32     36.46 o 
  -2  15   9     1153.47     1223.10     48.63 o 
  -1  15   9      166.50      158.60     31.94 o 
   0  15   9       20.21      -16.61     28.57 o 
   1  15   9        0.49       -1.07     26.96 o 
   2  15   9       31.00        8.51     39.66 o 
   3  15   9     2113.00     2053.24     73.14 o 
   4  15   9      103.28       82.60     52.17 o 
   5  15   9       31.35       13.02     54.97 o 
   6  15   9      245.99      230.99     62.34 o 
  -6  16   9      213.26      265.01    101.04 o 
  -5  16   9      144.79      175.85     53.84 o 
  -4  16   9      158.26      193.58     45.86 o 
  -3  16   9     1310.25     1305.67     50.12 o 
  -2  16   9       29.75       72.83     46.86 o 
  -1  16   9     1302.19     1323.11     53.09 o 
   0  16   9      626.98      565.81     39.45 o 
   1  16   9       11.05      -14.71     35.64 o 
   2  16   9      623.57      745.93     52.54 o 
   3  16   9     1339.55     1227.94     63.54 o 
   4  16   9       15.37       32.17     52.77 o 
   5  16   9      628.72      716.78    112.42 o 
  -6  17   9        7.83      -20.44     55.30 o 
  -5  17   9      100.35      130.67     53.39 o 
  -4  17   9       88.54      106.73     44.97 o 
  -3  17   9      752.47      793.47     54.64 o 
  -2  17   9        2.88      -51.29     25.64 o 
  -1  17   9      409.01      472.78     38.43 o 
   0  17   9      630.46      583.01     47.32 o 
   1  17   9      326.18      343.90     44.28 o 
   2  17   9      269.23      308.21     48.41 o 
   3  17   9     2511.66     2634.94     86.04 o 
   4  17   9      386.83      607.44     74.32 o 
   5  17   9       82.83      168.69     60.84 o 
  -5  18   9      505.53      559.23     65.25 o 
  -4  18   9       20.80       42.03     42.27 o 
  -3  18   9      152.64      125.80     51.74 o 
  -2  18   9      496.32      450.93     46.73 o 
  -1  18   9       98.10      124.38     34.86 o 
   0  18   9     3027.28     3126.98     85.96 o 
   1  18   9        7.56      -37.66     37.56 o 
   2  18   9      131.21       83.76     54.08 o 
   3  18   9       72.46       44.46     45.63 o 
   4  18   9      124.37      199.56     58.98 o 
   5  18   9      374.28      363.84    121.23 o 
  -5  19   9        0.54        4.88     52.50 o 
  -4  19   9       48.97       -5.73     46.43 o 
  -3  19   9       65.88       91.65     41.55 o 
  -2  19   9       97.38       77.82     49.93 o 
  -1  19   9        2.80      -28.12     47.89 o 
   0  19   9      256.31      276.73     50.50 o 
   1  19   9     1047.13     1056.55     79.80 o 
   2  19   9        0.31       19.48     41.20 o 
   3  19   9      138.83      178.24     48.92 o 
   4  19   9      816.68      821.30     72.65 o 
  -5  20   9     1337.01     1370.12     95.19 o 
  -4  20   9       50.71       10.07     37.91 o 
  -3  20   9      851.51     1014.83     75.70 o 
  -2  20   9        0.13       27.71     56.52 o 
  -1  20   9      911.98      991.27     68.24 o 
   0  20   9     1559.44     1431.37     78.40 o 
   1  20   9      304.31      320.79     42.00 o 
   2  20   9      396.60      475.16     52.89 o 
   3  20   9       60.70       55.85     48.31 o 
   4  20   9       21.94      -43.51     57.28 o 
  -4  21   9      750.37      814.64     87.87 o 
  -3  21   9        4.18       25.53     54.67 o 
  -2  21   9      779.20      872.19    118.07 o 
  -1  21   9        3.19      -31.01     50.73 o 
   0  21   9     1394.87     1320.73    135.56 o 
   1  21   9      188.64      119.58     54.79 o 
   2  21   9      127.07      110.27     43.41 o 
   3  21   9       37.92        0.07     54.67 o 
  -4  22   9      113.85      131.56     87.99 o 
  -3  22   9       44.19      -12.11     55.82 o 
  -2  22   9       38.03      -22.55     52.83 o 
  -1  22   9      191.91      181.00     59.12 o 
   0  22   9       59.41       99.60     54.85 o 
   1  22   9       13.65       14.21     53.68 o 
   2  22   9     1274.00     1338.96     82.09 o 
   3  22   9        0.56       57.03     50.16 o 
  -3  23   9      399.43      548.48     68.33 o 
  -2  23   9       17.73       43.51     54.59 o 
  -1  23   9      773.38      780.01     71.79 o 
   0  23   9       13.54       24.85     58.79 o 
   1  23   9      814.00      672.44     69.83 o 
   2  23   9      274.65      289.20     65.27 o 
  -2  24   9      489.22      470.42     69.53 o 
  -1  24   9      195.68      268.14     62.61 o 
   0  24   9      887.86      706.60     85.02 o 
   1  24   9      237.59      286.67     65.46 o 
  -8   0  10      469.87      380.11     84.51 o 
  -6   0  10      163.44       67.54     48.94 o 
  -4   0  10      341.55      411.94     60.33 o 
  -2   0  10       26.67       45.02     23.59 o 
   0   0  10     3089.24     2935.45    112.16 o 
   2   0  10     1700.83     1662.09    105.62 o 
   4   0  10        8.35       14.88     45.01 o 
   6   0  10      227.84      245.95     74.46 o 
  -8   1  10      499.48      518.37     63.69 o 
  -7   1  10      225.74      195.25     50.64 o 
  -6   1  10      743.27      780.43     44.80 o 
  -5   1  10      229.68      266.71     35.32 o 
  -4   1  10     4544.94     4445.34    107.98 o 
  -3   1  10      148.39      161.59     25.15 o 
  -2   1  10     1076.19     1078.66     50.34 o 
  -1   1  10     7511.18     7382.18    140.07 o 
   0   1  10      383.65      406.53     38.46 o 
   1   1  10     2412.34     2409.53     51.26 o 
   2   1  10      351.22      334.72     25.36 o 
   3   1  10     2858.66     2889.14     92.14 o 
   4   1  10     1026.66      979.43     44.25 o 
   5   1  10       20.43       -1.53     31.78 o 
   6   1  10       43.00        8.31     45.57 o 
   7   1  10       16.09       22.36     49.58 o 
  -8   2  10        8.56       -1.67     51.93 o 
  -7   2  10      948.36      930.58     66.27 o 
  -6   2  10      168.63       90.70     41.64 o 
  -5   2  10      919.50      899.57     52.94 o 
  -4   2  10      470.16      546.22     50.89 o 
  -3   2  10     7701.06     7526.37    110.82 o 
  -2   2  10     1101.31     1099.58     39.04 o 
  -1   2  10      632.85      518.11     41.07 o 
   0   2  10        5.22      -15.93     29.26 o 
   1   2  10        9.51        0.83     17.69 o 
   2   2  10      259.57      290.99     31.83 o 
   3   2  10     1852.17     1739.06     49.95 o 
   4   2  10      821.32      760.61     59.94 o 
   5   2  10        2.81      -29.00     28.90 o 
   6   2  10        6.84       68.07     47.65 o 
   7   2  10       37.36       68.99     49.78 o 
  -8   3  10      149.24      132.12     54.38 o 
  -7   3  10      202.68      166.48     51.13 o 
  -6   3  10     2264.45     2251.42     64.74 o 
  -5   3  10     1560.97     1523.39     67.04 o 
  -4   3  10     3346.15     3389.27     84.58 o 
  -3   3  10       83.47       87.65     39.48 o 
  -2   3  10     1101.36     1099.55     51.32 o 
  -1   3  10      333.25      369.94     43.95 o 
   0   3  10     3407.13     3243.12     65.64 o 
   1   3  10     4306.73     4340.75     70.67 o 
   2   3  10     1445.28     1421.90     44.62 o 
   3   3  10       14.16       25.25     30.77 o 
   4   3  10      209.15      198.10     33.80 o 
   5   3  10      368.61      338.32     36.29 o 
   6   3  10       52.14       13.43     63.70 o 
   7   3  10       29.26       70.16     56.96 o 
  -8   4  10       17.48      -93.76     46.88 o 
  -7   4  10       42.61       62.72     48.79 o 
  -6   4  10       10.65      -12.14     38.86 o 
  -5   4  10     2256.68     2209.22     62.64 o 
  -4   4  10      348.49      440.13     34.46 o 
  -3   4  10     3142.11     3038.18     63.32 o 
  -2   4  10     5537.61     5428.04     84.55 o 
  -1   4  10     1781.72     1735.83     58.05 o 
   0   4  10     3620.00     3423.40     72.14 o 
   1   4  10       93.51      125.03     18.97 o 
   2   4  10        7.17      -42.68     21.34 o 
   3   4  10      289.90      324.44     31.74 o 
   4   4  10       91.14      100.85     37.55 o 
   5   4  10      152.08      158.72     33.40 o 
   6   4  10        0.68      -15.25     52.08 o 
   7   4  10       33.46       17.43     57.34 o 
  -8   5  10      325.44      284.67     57.66 o 
  -7   5  10       66.83       37.30     59.81 o 
  -6   5  10      175.74      205.20     42.39 o 
  -5   5  10      130.13      136.42     34.18 o 
  -4   5  10        0.65        8.75     28.14 o 
  -3   5  10     2462.79     2487.52     57.30 o 
  -2   5  10      603.50      608.24     35.32 o 
  -1   5  10      864.63      842.81     36.29 o 
   0   5  10       22.41        0.65     22.36 o 
   1   5  10      759.16      829.70     30.94 o 
   2   5  10       34.39       84.95     24.56 o 
   3   5  10      124.17      128.85     28.95 o 
   4   5  10        4.98       -0.99     32.79 o 
   5   5  10      418.87      483.24     39.60 o 
   6   5  10      493.84      564.76     75.84 o 
   7   5  10      357.28      243.90     55.31 o 
  -8   6  10      577.41      555.45     66.45 o 
  -7   6  10      195.45      205.03     52.13 o 
  -6   6  10        0.17       -9.71     40.59 o 
  -5   6  10       47.18       18.27     32.61 o 
  -4   6  10     1394.19     1392.39     48.30 o 
  -3   6  10     3481.04     3589.22     70.59 o 
  -2   6  10       13.51       -6.26     19.48 o 
  -1   6  10      603.29      625.80     26.16 o 
   0   6  10     5481.41     5383.67     83.54 o 
   1   6  10      438.03      438.58     26.91 o 
   2   6  10     8229.96     8015.95    119.17 o 
   3   6  10      566.43      585.54     42.85 o 
   4   6  10       38.23      -21.32     32.84 o 
   5   6  10       33.12        4.51     40.04 o 
   6   6  10     1113.19     1149.06     59.64 o 
   7   6  10       14.04      -92.87     60.16 o 
  -7   7  10       79.10      150.78     52.44 o 
  -6   7  10       10.76      -55.30     40.04 o 
  -5   7  10      185.69      276.04     43.14 o 
  -4   7  10     1579.96     1672.82     53.96 o 
  -3   7  10       34.18       -9.89     24.78 o 
  -2   7  10     5551.87     5419.52     88.86 o 
  -1   7  10      150.52      140.47     19.41 o 
   0   7  10     1459.07     1451.95     45.29 o 
   1   7  10     1988.52     1911.05     48.16 o 
   2   7  10      138.66      143.89     27.06 o 
   3   7  10     2479.81     2264.69     89.03 o 
   4   7  10      328.65      297.81     42.17 o 
   5   7  10       66.96      -21.52     40.59 o 
   6   7  10      547.83      610.15     52.07 o 
   7   7  10      785.92      688.85     66.54 o 
  -7   8  10       90.40       48.58     44.19 o 
  -6   8  10      176.75      158.43     51.02 o 
  -5   8  10     2746.45     2827.26     72.71 o 
  -4   8  10      172.56      184.03     32.46 o 
  -3   8  10     2525.79     2293.24     57.68 o 
  -2   8  10     1712.91     1634.43     51.20 o 
  -1   8  10     1659.87     1608.42     51.95 o 
   0   8  10      365.22      348.67     25.04 o 
   1   8  10     2331.02     2392.27     57.20 o 
   2   8  10     2002.47     1977.92     53.30 o 
   3   8  10      208.53      208.10     32.70 o 
   4   8  10      880.95      930.12     48.56 o 
   5   8  10        8.07      -11.05     41.03 o 
   6   8  10      142.58       86.03     43.13 o 
  -7   9  10        3.12       38.00     43.99 o 
  -6   9  10     1920.92     1935.96     89.05 o 
  -5   9  10      418.55      337.65     38.14 o 
  -4   9  10       55.33       56.65     31.75 o 
  -3   9  10      254.66      247.81     30.78 o 
  -2   9  10     1731.20     1843.70     59.74 o 
  -1   9  10     5960.06     6150.17     97.29 o 
   0   9  10      496.73      519.68     28.91 o 
   1   9  10     1471.45     1426.58     44.40 o 
   2   9  10       14.80        6.32     25.88 o 
   3   9  10        6.76       21.66     29.58 o 
   4   9  10       15.03       86.06     34.11 o 
   5   9  10     1773.74     1882.24     78.87 o 
   6   9  10        3.35       -0.78     40.09 o 
  -7  10  10        0.04      -42.21     52.02 o 
  -6  10  10      378.43      377.42     59.96 o 
  -5  10  10      531.20      549.73     42.72 o 
  -4  10  10        0.33      -17.01     31.17 o 
  -3  10  10     1932.07     1961.93     55.78 o 
  -2  10  10     4504.43     4433.29     81.63 o 
  -1  10  10      518.89      511.92     30.75 o 
   0  10  10     3889.50     3812.14     72.20 o 
   1  10  10      101.36      106.18     26.26 o 
   2  10  10        8.55      -43.79     27.58 o 
   3  10  10      337.93      392.79     37.34 o 
   4  10  10     2471.99     2665.78     74.44 o 
   5  10  10      462.41      486.94     47.04 o 
   6  10  10      331.00      304.36     54.33 o 
  -7  11  10      194.58      242.35     50.02 o 
  -6  11  10      452.58      397.08     51.29 o 
  -5  11  10      164.64      155.91     36.84 o 
  -4  11  10      182.66      148.58     34.86 o 
  -3  11  10      718.49      669.42     40.53 o 
  -2  11  10      176.16      118.40     27.79 o 
  -1  11  10     3509.09     3231.81    108.52 o 
   0  11  10     2440.55     2379.68     57.38 o 
   1  11  10      960.95      945.07     39.40 o 
   2  11  10      351.55      347.39     34.82 o 
   3  11  10     1264.71     1215.48     48.90 o 
   4  11  10      803.19      847.48     46.06 o 
   5  11  10      828.20      895.26     55.01 o 
   6  11  10      419.71      443.02     75.02 o 
  -7  12  10      376.89      620.46     66.62 o 
  -6  12  10      173.79      138.53     46.00 o 
  -5  12  10      193.45      205.45     38.01 o 
  -4  12  10       70.84      159.88     35.62 o 
  -3  12  10     1062.26     1065.25     65.51 o 
  -2  12  10      647.04      629.57     48.41 o 
  -1  12  10      498.77      484.75     33.34 o 
   0  12  10      437.82      514.60     33.74 o 
   1  12  10      830.35      857.34     48.12 o 
   2  12  10      308.01      337.43     54.12 o 
   3  12  10      525.86      543.12     44.26 o 
   4  12  10      274.24      278.93     38.61 o 
   5  12  10        5.50       95.30     52.33 o 
   6  12  10      184.43      162.58     58.67 o 
  -7  13  10        2.30       -2.42     56.59 o 
  -6  13  10      664.47      837.17     64.96 o 
  -5  13  10      164.12      133.12     43.34 o 
  -4  13  10     3078.58     3235.99     84.72 o 
  -3  13  10       15.67       20.59     32.31 o 
  -2  13  10     5103.62     4768.22     90.18 o 
  -1  13  10     2856.06     2705.64     64.61 o 
   0  13  10       89.45       86.99     36.77 o 
   1  13  10        8.09       54.32     28.12 o 
   2  13  10     3539.85     3419.14     76.75 o 
   3  13  10       70.38       90.99     34.47 o 
   4  13  10       74.89      106.90     39.48 o 
   5  13  10      491.71      406.66     60.86 o 
   6  13  10       18.52      -75.43     51.51 o 
  -6  14  10      178.06      248.68     57.51 o 
  -5  14  10      630.30      588.66     49.82 o 
  -4  14  10      158.12      172.16     37.70 o 
  -3  14  10     1769.03     1774.20     58.02 o 
  -2  14  10     1289.51     1362.76     52.03 o 
  -1  14  10       99.42      167.84     35.24 o 
   0  14  10     1184.84     1148.43     45.54 o 
   1  14  10        4.99       24.24     28.68 o 
   2  14  10      634.47      593.97     42.95 o 
   3  14  10        8.51       61.52     58.70 o 
   4  14  10       34.65       46.50     40.57 o 
   5  14  10      507.28      680.31     66.80 o 
  -6  15  10       79.22       35.07     55.02 o 
  -5  15  10       12.21      -53.21     48.79 o 
  -4  15  10       34.47        7.20     31.98 o 
  -3  15  10       72.83       69.94     34.12 o 
  -2  15  10      667.72      686.67     46.84 o 
  -1  15  10     1932.49     1936.91     57.96 o 
   0  15  10     1322.51     1335.62     65.88 o 
   1  15  10      562.65      623.13     48.95 o 
   2  15  10     1400.13     1330.22     74.38 o 
   3  15  10        6.63       35.35     43.64 o 
   4  15  10        0.03      -32.68     49.89 o 
   5  15  10      218.69      200.10     60.12 o 
  -6  16  10     1568.20     1385.91     83.70 o 
  -5  16  10       98.02       85.20     57.84 o 
  -4  16  10       38.61      -27.65     33.53 o 
  -3  16  10      320.32      316.75     36.67 o 
  -2  16  10      802.75      752.55     66.38 o 
  -1  16  10      254.20      257.94     34.54 o 
   0  16  10        2.91      -15.09     29.22 o 
   1  16  10     1412.84     1397.91     60.97 o 
   2  16  10      136.95      163.64     57.40 o 
   3  16  10      924.00      987.89     60.73 o 
   4  16  10     2034.86     2209.07    130.40 o 
   5  16  10        1.87       88.91     58.59 o 
  -5  17  10       14.28      -22.51     51.70 o 
  -4  17  10     2075.61     2221.96    112.18 o 
  -3  17  10     1046.71     1042.43     58.43 o 
  -2  17  10     2392.12     2505.62     76.22 o 
  -1  17  10        1.69      -14.07     30.12 o 
   0  17  10     3736.52     3656.47    100.80 o 
   1  17  10       81.17      145.52     39.28 o 
   2  17  10       52.59      109.22     42.29 o 
   3  17  10       11.51        6.03     44.90 o 
   4  17  10      149.02       81.37     54.45 o 
   5  17  10      771.52      818.97     75.83 o 
  -5  18  10      480.95      583.08     74.28 o 
  -4  18  10       20.47       -4.28     42.48 o 
  -3  18  10      523.86      543.99     50.80 o 
  -2  18  10       92.67       75.49     40.31 o 
  -1  18  10     4099.81     3987.49     96.42 o 
   0  18  10        0.08      -58.02     36.25 o 
   1  18  10      657.77      661.95     50.89 o 
   2  18  10       10.67       70.76     42.66 o 
   3  18  10       67.00      190.32     48.33 o 
   4  18  10        0.15      -39.03     53.52 o 
  -5  19  10      370.53      572.34     75.66 o 
  -4  19  10      718.36      808.89     58.35 o 
  -3  19  10      248.85      354.24     48.08 o 
  -2  19  10      558.20      489.00     57.70 o 
  -1  19  10      567.54      606.97     46.85 o 
   0  19  10      840.77      836.81     65.29 o 
   1  19  10        6.22       23.27     39.70 o 
   2  19  10       41.53       22.31     41.40 o 
   3  19  10       13.57       66.84     47.26 o 
   4  19  10      261.51      328.01     63.67 o 
  -4  20  10       12.18       33.87     43.97 o 
  -3  20  10        4.64      -53.53     48.89 o 
  -2  20  10      325.54      413.93     56.38 o 
  -1  20  10      132.27      167.37     51.54 o 
   0  20  10     1001.93      996.05     82.31 o 
   1  20  10      570.66      571.39     50.92 o 
   2  20  10      677.22      654.70     70.49 o 
   3  20  10      200.56      170.90     58.94 o 
  -4  21  10       20.80       53.10     66.08 o 
  -3  21  10       20.55       68.81     54.87 o 
  -2  21  10        0.27       91.59     52.78 o 
  -1  21  10       40.18       74.20     50.35 o 
   0  21  10      231.20      154.24     57.11 o 
   1  21  10     1364.82     1268.31     77.01 o 
   2  21  10       19.27       -9.96     44.31 o 
   3  21  10      543.70      596.85     92.02 o 
  -3  22  10      587.91      475.97     67.28 o 
  -2  22  10      400.60      327.53     76.58 o 
  -1  22  10      125.49      134.06     55.85 o 
   0  22  10        1.52      -28.66     49.84 o 
   1  22  10        6.50       45.96     55.67 o 
   2  22  10      503.25      508.06     67.73 o 
  -2  23  10       18.12       28.74     56.15 o 
  -1  23  10        1.31      -39.61     58.82 o 
   0  23  10      532.50      526.82     67.00 o 
   1  23  10       77.06       75.25     72.87 o 
  -7   0  11     3269.02     3195.30    146.15 o 
  -5   0  11      365.92      326.24     51.16 o 
  -3   0  11     1407.44     1369.95     70.51 o 
  -1   0  11     1635.54     1709.80     94.70 o 
   1   0  11     1431.09     1354.20     45.59 o 
   3   0  11     1618.90     1571.26     70.08 o 
   5   0  11      310.00      319.63     67.62 o 
   7   0  11      526.11      710.64    130.43 o 
  -8   1  11      885.41      847.17     71.33 o 
  -7   1  11        5.01      -77.71     45.11 o 
  -6   1  11     1366.97     1533.21     88.37 o 
  -5   1  11      242.55      208.21     34.24 o 
  -4   1  11      602.52      553.59     34.41 o 
  -3   1  11      135.52      115.76     23.11 o 
  -2   1  11      653.65      611.56     42.92 o 
  -1   1  11      144.26       88.73     34.32 o 
   0   1  11       35.19      -16.37     30.12 o 
   1   1  11     2368.34     2189.30     67.49 o 
   2   1  11        5.96      -16.99     20.18 o 
   3   1  11       45.89       58.84     33.16 o 
   4   1  11      689.68      682.39     42.59 o 
   5   1  11        1.00      -55.40     32.35 o 
   6   1  11      476.03      531.88     57.89 o 
   7   1  11       28.98       98.69     49.60 o 
  -8   2  11        0.38      -71.52     50.56 o 
  -7   2  11       42.69       71.68     48.93 o 
  -6   2  11     1548.90     1437.44     54.83 o 
  -5   2  11        5.63      -56.08     28.04 o 
  -4   2  11      265.29      257.64     35.46 o 
  -3   2  11      732.03      771.79     44.32 o 
  -2   2  11      569.32      635.41     45.95 o 
  -1   2  11     2071.03     2044.77     68.42 o 
   0   2  11      765.34      658.41     44.93 o 
   1   2  11      568.41      598.82     30.92 o 
   2   2  11       10.21       35.81     21.21 o 
   3   2  11       44.23       33.76     30.38 o 
   4   2  11      572.63      653.97     57.94 o 
   5   2  11      830.95      890.52     46.90 o 
   6   2  11      262.16      293.76     54.52 o 
   7   2  11      103.93      212.85     54.79 o 
  -8   3  11      242.11      143.85     55.15 o 
  -7   3  11        1.64      -54.27     46.67 o 
  -6   3  11     1006.69      996.79     47.72 o 
  -5   3  11       17.93      -38.31     28.05 o 
  -4   3  11      344.38      321.58     31.22 o 
  -3   3  11      253.59      213.75     33.58 o 
  -2   3  11        1.44       10.26     29.89 o 
  -1   3  11     1707.67     1518.08     47.31 o 
   0   3  11      269.49      265.52     42.45 o 
   1   3  11        4.67       28.12     26.94 o 
   2   3  11      109.49       84.45     27.25 o 
   3   3  11        2.94        5.84     34.47 o 
   4   3  11       79.92       86.78     33.27 o 
   5   3  11      519.83      541.10     52.48 o 
   6   3  11       32.60      121.49     48.69 o 
   7   3  11      245.91      285.82     56.34 o 
  -7   4  11     1748.88     1986.90     84.94 o 
  -6   4  11        2.55        4.32     36.30 o 
  -5   4  11      270.25      285.98     35.06 o 
  -4   4  11      118.85      103.63     27.38 o 
  -3   4  11       39.59       13.50     29.51 o 
  -2   4  11       30.96       40.21     25.76 o 
  -1   4  11     1399.61     1403.64     44.20 o 
   0   4  11       71.59       95.09     22.86 o 
   1   4  11      113.59       89.19     31.38 o 
   2   4  11      260.85      200.83     29.03 o 
   3   4  11      264.49      222.73     33.00 o 
   4   4  11      596.08      609.35     42.05 o 
   5   4  11       10.06        3.72     30.39 o 
   6   4  11       14.57       17.72     49.96 o 
  -7   5  11      131.03       54.91     59.50 o 
  -6   5  11      107.77      142.91     38.14 o 
  -5   5  11        0.14        2.33     43.48 o 
  -4   5  11       49.30       72.34     33.15 o 
  -3   5  11     2642.71     2529.59     57.89 o 
  -2   5  11      205.52      270.68     44.75 o 
  -1   5  11     1238.97     1249.86     51.26 o 
   0   5  11      222.68      213.50     33.16 o 
   1   5  11      721.64      683.42     33.75 o 
   2   5  11      258.33      258.60     34.37 o 
   3   5  11       31.51       67.07     29.92 o 
   4   5  11        4.85      -67.98     36.12 o 
   5   5  11     1482.13     1541.75     57.89 o 
   6   5  11     1520.48     1710.24     84.22 o 
  -7   6  11      338.82      307.53     54.29 o 
  -6   6  11       81.10      101.83     38.08 o 
  -5   6  11     1399.73     1474.45     56.94 o 
  -4   6  11      556.22      547.83     36.95 o 
  -3   6  11      250.57      292.67     33.18 o 
  -2   6  11      363.46      409.76     35.25 o 
  -1   6  11      304.75      303.96     30.12 o 
   0   6  11      110.39      129.10     28.62 o 
   1   6  11      249.89      321.21     31.24 o 
   2   6  11       18.08       34.34     24.92 o 
   3   6  11      155.69       76.87     31.40 o 
   4   6  11     1060.38     1031.77     48.98 o 
   5   6  11       61.11       55.05     40.22 o 
   6   6  11        1.97       51.23     46.13 o 
  -7   7  11      199.81      321.87     47.72 o 
  -6   7  11      209.04      234.98     48.07 o 
  -5   7  11      711.02      750.56     73.79 o 
  -4   7  11      241.80      284.49     56.08 o 
  -3   7  11      920.49      889.67     39.45 o 
  -2   7  11       29.86       59.41     21.64 o 
  -1   7  11      442.64      392.24     33.87 o 
   0   7  11       75.62       65.92     17.50 o 
   1   7  11      320.53      352.68     26.45 o 
   2   7  11        0.16        2.26     25.64 o 
   3   7  11      294.73      344.01     45.17 o 
   4   7  11       41.68       21.11     33.98 o 
   5   7  11      735.88      697.68     54.17 o 
   6   7  11      206.18      177.45     41.50 o 
  -7   8  11       31.57      -12.59     51.32 o 
  -6   8  11      470.36      361.63     50.63 o 
  -5   8  11       82.18       47.22     40.61 o 
  -4   8  11        3.74      -35.32     31.40 o 
  -3   8  11     3306.58     3152.21     69.39 o 
  -2   8  11       33.49       51.80     23.10 o 
  -1   8  11       12.35      -13.15     19.65 o 
   0   8  11       46.15       76.67     26.25 o 
   1   8  11      262.75      258.26     26.29 o 
   2   8  11      137.82      132.22     29.58 o 
   3   8  11       81.46       50.91     31.63 o 
   4   8  11      216.98      199.60     36.72 o 
   5   8  11     1148.16     1108.26     59.44 o 
   6   8  11       33.71     -117.87     62.96 o 
  -7   9  11       41.47      -19.17     42.44 o 
  -6   9  11       75.96      158.17     39.99 o 
  -5   9  11       15.99      -13.49     34.03 o 
  -4   9  11      126.91      136.09     34.63 o 
  -3   9  11      436.77      516.57     46.41 o 
  -2   9  11        0.83      -25.07     23.77 o 
  -1   9  11        2.65      -40.60     20.52 o 
   0   9  11     1100.85     1055.67     37.89 o 
   1   9  11       31.85       49.65     24.46 o 
   2   9  11     1237.39     1297.58     51.62 o 
   3   9  11      413.42      523.27     48.51 o 
   4   9  11      335.71      337.44     39.54 o 
   5   9  11       37.40       10.30     40.85 o 
   6   9  11        4.51      -36.29     65.27 o 
  -7  10  11      495.78      548.48     53.94 o 
  -6  10  11      320.47      357.84     69.41 o 
  -5  10  11      538.96      659.22     44.94 o 
  -4  10  11      458.71      513.35     40.41 o 
  -3  10  11       37.98       -2.67     29.87 o 
  -2  10  11      267.76      254.32     30.89 o 
  -1  10  11      920.98      897.06     42.14 o 
   0  10  11      305.12      321.26     29.42 o 
   1  10  11      164.67      114.50     27.95 o 
   2  10  11     2284.59     2207.08     63.49 o 
   3  10  11     1047.11     1139.89     64.90 o 
   4  10  11       28.36      -30.81     33.40 o 
   5  10  11      353.17      554.67    104.75 o 
   6  10  11       69.45       56.70     47.47 o 
  -7  11  11        7.53       41.27     55.80 o 
  -6  11  11      538.39      596.85     54.62 o 
  -5  11  11       54.57       24.81     35.93 o 
  -4  11  11      938.82      996.52     48.52 o 
  -3  11  11      822.42      833.89     46.15 o 
  -2  11  11     1595.72     1721.24     53.11 o 
  -1  11  11      597.01      550.57     37.13 o 
   0  11  11     1826.72     1810.18     51.63 o 
   1  11  11      749.90      777.19     39.03 o 
   2  11  11     1030.07     1005.93     45.12 o 
   3  11  11     1104.28     1146.76     49.46 o 
   4  11  11      638.81      695.13     53.86 o 
   5  11  11      306.25      276.92     64.04 o 
   6  11  11      101.19       33.17     52.29 o 
  -6  12  11      466.21      492.31     73.51 o 
  -5  12  11      151.33      147.03     38.42 o 
  -4  12  11      641.22      655.46     57.09 o 
  -3  12  11      394.86      392.28     38.33 o 
  -2  12  11      143.75      136.09     31.31 o 
  -1  12  11      362.87      348.63     32.34 o 
   0  12  11      691.74      656.03     37.01 o 
   1  12  11      826.52      816.26     39.75 o 
   2  12  11      875.47      979.41     59.51 o 
   3  12  11       88.01       86.97     34.43 o 
   4  12  11     1131.25     1271.17     54.16 o 
   5  12  11       51.48       57.50     50.36 o 
  -6  13  11        6.40      -42.31     45.21 o 
  -5  13  11      296.56      340.25     46.88 o 
  -4  13  11      199.51      214.35     37.86 o 
  -3  13  11      604.79      760.43     49.27 o 
  -2  13  11       56.68       60.77     29.86 o 
  -1  13  11       20.45        9.30     27.38 o 
   0  13  11        5.98       81.65     29.03 o 
   1  13  11      132.44      119.83     30.36 o 
   2  13  11      617.06      682.93     41.60 o 
   3  13  11     1559.48     1611.58     57.35 o 
   4  13  11     1946.45     1988.07     73.04 o 
   5  13  11        0.73      -32.62     55.63 o 
  -6  14  11       77.06       80.99     55.39 o 
  -5  14  11      187.57      253.64     46.40 o 
  -4  14  11      692.65      771.32     61.18 o 
  -3  14  11       19.19       38.37     58.65 o 
  -2  14  11     1771.12     1776.03     56.84 o 
  -1  14  11        5.52        9.43     37.25 o 
   0  14  11       20.58        8.93     29.73 o 
   1  14  11        1.47      -55.79     27.90 o 
   2  14  11       12.18      -42.43     30.06 o 
   3  14  11      102.12       88.21     45.37 o 
   4  14  11      268.04      298.03     57.18 o 
   5  14  11        3.30      -33.67     51.28 o 
  -6  15  11      784.71      795.81     99.64 o 
  -5  15  11      267.40      284.19     44.29 o 
  -4  15  11      359.06      425.33     41.70 o 
  -3  15  11      451.30      491.54     42.23 o 
  -2  15  11       82.92       97.03     33.13 o 
  -1  15  11      316.78      327.96     36.56 o 
   0  15  11      182.25      226.58     34.16 o 
   1  15  11       77.39       89.55     31.15 o 
   2  15  11      487.63      565.59     49.32 o 
   3  15  11        4.10       95.12     44.23 o 
   4  15  11     1146.91     1286.73     75.24 o 
   5  15  11      115.91       38.14     67.77 o 
  -5  16  11      383.31      420.90     60.88 o 
  -4  16  11      717.33      746.18     56.69 o 
  -3  16  11      883.73      893.82     70.25 o 
  -2  16  11        0.59      -48.36     30.75 o 
  -1  16  11        1.58       46.79     42.03 o 
   0  16  11     1698.06     1688.66     78.96 o 
   1  16  11      339.97      330.86     56.85 o 
   2  16  11       89.94      184.84     46.18 o 
   3  16  11       69.75       50.54     43.70 o 
   4  16  11        6.61      -14.47     50.99 o 
  -5  17  11      756.83      892.89     86.91 o 
  -4  17  11      443.16      452.31     51.60 o 
  -3  17  11      374.14      419.34     42.93 o 
  -2  17  11      164.63      140.26     34.80 o 
  -1  17  11      276.16      353.08     37.13 o 
   0  17  11      666.37      744.44     50.77 o 
   1  17  11      350.86      335.27     48.19 o 
   2  17  11       37.85       69.83     42.32 o 
   3  17  11      200.81      172.36     48.33 o 
   4  17  11        7.97       18.36     52.40 o 
  -5  18  11       25.87       32.17     69.42 o 
  -4  18  11     1433.70     1242.50     77.86 o 
  -3  18  11      343.37      315.11     46.75 o 
  -2  18  11      187.96      191.73     36.42 o 
  -1  18  11      103.93      118.45     40.89 o 
   0  18  11      438.50      500.67     47.76 o 
   1  18  11        0.93       24.48     39.14 o 
   2  18  11     1148.12     1197.11     62.56 o 
   3  18  11       83.73      168.22     54.55 o 
   4  18  11       67.91       85.72     57.36 o 
  -4  19  11       66.92      135.36     55.80 o 
  -3  19  11     1076.80     1080.50     70.06 o 
  -2  19  11      502.01      566.23     57.81 o 
  -1  19  11      115.69       53.50     43.51 o 
   0  19  11       62.34       70.16     39.97 o 
   1  19  11       59.42       37.81     39.87 o 
   2  19  11      149.28       58.94     44.04 o 
   3  19  11      638.88      652.05     61.52 o 
  -4  20  11      450.54      456.75     80.88 o 
  -3  20  11      150.33      224.77     67.83 o 
  -2  20  11      985.71      872.37     84.23 o 
  -1  20  11       68.25        8.44     64.67 o 
   0  20  11       58.57      104.68     40.25 o 
   1  20  11      105.68      125.73     44.29 o 
   2  20  11        0.38      -71.04     49.88 o 
   3  20  11       11.22       33.11     54.86 o 
  -3  21  11       65.59      131.20     93.23 o 
  -2  21  11        1.52       45.35     66.64 o 
  -1  21  11      417.10      398.90     75.70 o 
   0  21  11     1217.94     1180.33     95.62 o 
   1  21  11      372.67      587.58    120.80 o 
   2  21  11      338.73      396.85     60.70 o 
  -2  22  11      510.17      619.16     85.28 o 
  -1  22  11        8.67      -61.45     67.67 o 
   0  22  11      462.91      584.28     83.84 o 
   1  22  11        0.06        2.11     95.03 o 
  -6   0  12     1002.33     1027.86     67.25 o 
  -4   0  12     3125.74     3280.22    161.36 o 
  -2   0  12     3434.20     3403.84    134.12 o 
   0   0  12     1238.47     1122.10    131.49 o 
   2   0  12      287.57      421.24    119.70 o 
   4   0  12     1356.36     1292.88    106.18 o 
   6   0  12       79.37       21.55     66.46 o 
  -7   1  12      513.23      394.64     94.11 o 
  -6   1  12       79.99      131.17     52.52 o 
  -5   1  12      103.74       83.41     37.90 o 
  -4   1  12      899.49      891.74     61.07 o 
  -3   1  12      593.10      603.56     52.71 o 
  -2   1  12     1249.80     1117.39     88.71 o 
  -1   1  12     2491.72     2428.56     79.46 o 
   0   1  12       61.69       92.83     36.82 o 
   1   1  12     2104.55     1921.18     71.51 o 
   2   1  12     5869.80     5497.83    125.15 o 
   3   1  12     2668.33     2772.53     66.98 o 
   4   1  12      955.11      979.69     47.95 o 
   5   1  12        9.50       -7.29     52.61 o 
   6   1  12      489.60      483.98     56.44 o 
  -7   2  12       85.85       92.44     53.63 o 
  -6   2  12      394.51      378.81     43.40 o 
  -5   2  12       12.88       36.62     34.88 o 
  -4   2  12       49.30       69.53     32.78 o 
  -3   2  12      143.77      106.16     42.85 o 
  -2   2  12     2178.98     2104.24     75.13 o 
  -1   2  12       16.37       48.41     36.97 o 
   0   2  12       78.81       39.71     35.15 o 
   1   2  12      422.96      360.18     45.75 o 
   2   2  12      125.58       66.47     32.72 o 
   3   2  12     1786.80     1844.98     55.73 o 
   4   2  12      207.83      204.50     36.35 o 
   5   2  12     1629.24     1632.98     58.99 o 
   6   2  12        6.82       79.00     60.32 o 
  -7   3  12       13.64      -74.11     49.62 o 
  -6   3  12      103.98      112.66     38.50 o 
  -5   3  12     1199.90     1161.44     56.37 o 
  -4   3  12       34.27       41.16     33.13 o 
  -3   3  12        3.15       30.90     41.58 o 
  -2   3  12        0.32       40.91     39.26 o 
  -1   3  12        0.40       -6.54     34.45 o 
   0   3  12        6.08       32.72     37.20 o 
   1   3  12     5802.18     5422.72    121.98 o 
   2   3  12     1913.42     1981.25     59.75 o 
   3   3  12        0.68      -18.69     29.89 o 
   4   3  12      500.49      482.94     40.51 o 
   5   3  12      584.78      611.17     59.21 o 
   6   3  12     1169.08     1189.12     72.31 o 
  -7   4  12      101.97       30.01     52.57 o 
  -6   4  12      811.35      806.47     51.81 o 
  -5   4  12        1.81        7.68     36.05 o 
  -4   4  12      155.43      178.75     45.07 o 
  -3   4  12      871.15      988.50     67.93 o 
  -2   4  12      843.29      758.96     54.63 o 
  -1   4  12      535.59      541.99     47.09 o 
   0   4  12     3333.03     3170.74     91.16 o 
   1   4  12       48.95       43.36     38.01 o 
   2   4  12      869.39      899.95     66.07 o 
   3   4  12     1947.37     1914.70     56.75 o 
   4   4  12        1.06      -29.43     30.73 o 
   5   4  12     2441.98     2336.90     68.16 o 
   6   4  12        0.61       -6.49     46.74 o 
  -7   5  12       11.78       35.50     54.96 o 
  -6   5  12       61.01       36.31     63.80 o 
  -5   5  12      980.96     1071.70     54.59 o 
  -4   5  12       93.50       78.21     35.82 o 
  -3   5  12      881.63      954.15     46.19 o 
  -2   5  12      226.06      232.81     34.32 o 
  -1   5  12     2865.61     2904.26     87.57 o 
   0   5  12      106.52      110.81     38.30 o 
   1   5  12     2338.68     2318.41     61.82 o 
   2   5  12      803.46      770.13     44.53 o 
   3   5  12      571.25      551.67     37.70 o 
   4   5  12      124.83      160.58     36.58 o 
   5   5  12       38.19       47.01     55.06 o 
   6   5  12      264.26      353.11     55.33 o 
  -7   6  12      785.86      877.86     67.86 o 
  -6   6  12        6.35       21.35     43.32 o 
  -5   6  12     1131.49     1089.55     55.96 o 
  -4   6  12       56.04        2.66     34.33 o 
  -3   6  12       17.51        2.01     30.63 o 
  -2   6  12     1088.44     1088.21     96.57 o 
  -1   6  12        0.00       -2.57     27.40 o 
   0   6  12     5672.11     5555.02    102.64 o 
   1   6  12     2443.17     2176.67     60.74 o 
   2   6  12      260.93      362.36     37.41 o 
   3   6  12     1595.28     1644.23     61.65 o 
   4   6  12       47.86       15.11     33.07 o 
   5   6  12      666.30      656.40     78.88 o 
   6   6  12       75.16       21.13     42.76 o 
  -7   7  12       81.68       64.38     61.50 o 
  -6   7  12      299.46      318.95     54.63 o 
  -5   7  12      488.52      555.36     47.76 o 
  -4   7  12      522.74      543.15     45.25 o 
  -3   7  12      162.74       97.11     49.74 o 
  -2   7  12     1954.83     2033.81     64.09 o 
  -1   7  12      823.97      725.23     50.86 o 
   0   7  12     4135.14     3939.79    103.66 o 
   1   7  12     2148.23     1980.91     62.20 o 
   2   7  12       98.71      103.25     63.11 o 
   3   7  12      190.07      204.19     47.22 o 
   4   7  12      624.53      593.11     46.54 o 
   5   7  12      227.23      250.24     53.54 o 
   6   7  12       55.85       30.11     54.57 o 
  -7   8  12      325.66      309.32     59.40 o 
  -6   8  12        3.22       61.12     49.08 o 
  -5   8  12      116.27       90.29     41.29 o 
  -4   8  12      256.85      288.32     41.44 o 
  -3   8  12       21.50      -17.66     32.20 o 
  -2   8  12       90.27       59.09     30.00 o 
  -1   8  12      517.91      559.06     66.86 o 
   0   8  12       13.68      -29.69     25.18 o 
   1   8  12      362.18      340.87     38.32 o 
   2   8  12      589.82      713.65     44.61 o 
   3   8  12     1871.55     1796.05     65.56 o 
   4   8  12       91.06       37.81     35.06 o 
   5   8  12      104.31      133.53     49.57 o 
   6   8  12       75.41     -114.47     70.62 o 
  -7   9  12       12.38      -69.72     53.09 o 
  -6   9  12      333.94      364.18     57.64 o 
  -5   9  12      147.42      164.61     41.95 o 
  -4   9  12       49.94      126.60     38.66 o 
  -3   9  12      245.94      175.03     37.47 o 
  -2   9  12        0.53      -11.91     28.78 o 
  -1   9  12      111.91      100.93     30.16 o 
   0   9  12     2463.17     2435.61    118.69 o 
   1   9  12     1852.80     1840.56     88.21 o 
   2   9  12      961.67      982.64     51.54 o 
   3   9  12       67.89      -10.48     36.28 o 
   4   9  12     1726.12     1618.59    130.10 o 
   5   9  12       52.00      -27.02     46.07 o 
   6   9  12      634.79      644.06    112.06 o 
  -6  10  12       90.01       58.91     53.29 o 
  -5  10  12       58.60       38.23     40.01 o 
  -4  10  12     1621.09     1753.76    136.07 o 
  -3  10  12      122.39      124.11     37.80 o 
  -2  10  12      228.49      250.27     35.80 o 
  -1  10  12     1338.50     1381.90     54.54 o 
   0  10  12     1381.89     1348.99     54.58 o 
   1  10  12       37.81       31.34     37.18 o 
   2  10  12     5460.75     5543.72    113.50 o 
   3  10  12      593.91      537.06     48.72 o 
   4  10  12       49.30      -17.50     37.29 o 
   5  10  12        2.20       37.45     57.71 o 
  -6  11  12       22.78       52.62     53.11 o 
  -5  11  12      112.14      197.53     44.88 o 
  -4  11  12      964.64     1029.56     57.01 o 
  -3  11  12      181.29      197.63     39.87 o 
  -2  11  12      784.74      769.63     51.63 o 
  -1  11  12      370.14      362.55     40.41 o 
   0  11  12        5.64        9.66     32.60 o 
   1  11  12     1370.54     1383.92     56.81 o 
   2  11  12       21.27       29.37     37.73 o 
   3  11  12      989.80      992.77     56.68 o 
   4  11  12       99.77       93.06     39.44 o 
   5  11  12        2.34      -91.31     60.55 o 
  -6  12  12       71.13       42.79     55.55 o 
  -5  12  12      100.68      139.00     49.96 o 
  -4  12  12      717.57      741.98     58.30 o 
  -3  12  12      179.69      128.13     41.12 o 
  -2  12  12      786.72      956.72     51.92 o 
  -1  12  12      435.14      469.72     43.14 o 
   0  12  12      164.29      173.54     36.19 o 
   1  12  12       46.58       -5.72     57.14 o 
   2  12  12       16.06       -2.80     36.87 o 
   3  12  12      568.03      605.59     65.58 o 
   4  12  12       27.33      -18.69     36.14 o 
   5  12  12       18.95      -94.01     55.80 o 
  -6  13  12       63.40       32.95     56.90 o 
  -5  13  12      230.38      195.36     46.34 o 
  -4  13  12        1.93       -8.37     41.93 o 
  -3  13  12     1322.91     1290.71     69.54 o 
  -2  13  12      126.98      151.53     40.81 o 
  -1  13  12      166.16      181.77     39.31 o 
   0  13  12     2588.88     2507.59     80.73 o 
   1  13  12      480.90      475.16     45.02 o 
   2  13  12     1192.09     1217.69     58.53 o 
   3  13  12        1.34       55.16     43.56 o 
   4  13  12     3156.92     3389.22    108.98 o 
   5  13  12      251.77      292.42     69.74 o 
  -6  14  12        2.90      -96.22     66.44 o 
  -5  14  12      144.01       73.89     55.04 o 
  -4  14  12      237.47      364.64     54.82 o 
  -3  14  12        0.69       -1.52     40.09 o 
  -2  14  12      249.07      180.08     42.31 o 
  -1  14  12      389.38      427.54     74.23 o 
   0  14  12      133.85      193.85     46.35 o 
   1  14  12       19.16       19.17     36.71 o 
   2  14  12      596.13      560.13     48.35 o 
   3  14  12      915.07      819.01     77.17 o 
   4  14  12       43.51       39.00     60.43 o 
   5  14  12     1206.91     1253.77     94.43 o 
  -5  15  12     1221.81     1314.70     75.60 o 
  -4  15  12       23.76       -6.49     41.76 o 
  -3  15  12      364.71      401.25     54.37 o 
  -2  15  12     1288.58     1334.56     62.26 o 
  -1  15  12     1024.12      960.12     55.52 o 
   0  15  12      163.02      144.34     46.36 o 
   1  15  12     1729.69     1674.17     71.17 o 
   2  15  12      372.61      464.92     68.36 o 
   3  15  12      841.07      893.87     70.17 o 
   4  15  12      265.57      330.14     71.28 o 
  -5  16  12      136.72       56.14     67.50 o 
  -4  16  12     1000.86     1012.34     58.48 o 
  -3  16  12      232.64      189.34     60.85 o 
  -2  16  12      631.28      721.42     53.54 o 
  -1  16  12     1890.59     1874.57     78.23 o 
   0  16  12      881.83      779.43     52.08 o 
   1  16  12        9.97       12.75     48.79 o 
   2  16  12      823.59      892.23     69.03 o 
   3  16  12      350.11      324.85     59.97 o 
   4  16  12      251.55      273.92     73.11 o 
  -5  17  12      428.39      519.20    142.38 o 
  -4  17  12        1.68      -41.35     54.62 o 
  -3  17  12      379.72      345.39     44.51 o 
  -2  17  12      133.90      183.25     43.39 o 
  -1  17  12      673.68      656.58     50.86 o 
   0  17  12        0.28      -19.36     46.26 o 
   1  17  12      426.09      480.10     73.08 o 
   2  17  12      358.60      362.02     66.92 o 
   3  17  12        0.45       13.89     51.67 o 
   4  17  12      526.06      589.73     81.33 o 
  -4  18  12      762.64     1020.98     73.92 o 
  -3  18  12       24.39       23.88     54.79 o 
  -2  18  12       49.67       13.64     36.94 o 
  -1  18  12       26.87      -13.90     47.25 o 
   0  18  12      354.69      298.07     99.40 o 
   1  18  12     1425.10     1483.24     79.92 o 
   2  18  12        3.98       17.24     51.52 o 
   3  18  12      158.83      161.12     56.17 o 
  -4  19  12      150.19       42.26     56.18 o 
  -3  19  12        3.25       -1.93     66.34 o 
  -2  19  12        6.22       18.29     63.43 o 
  -1  19  12      401.34      477.45     78.87 o 
   0  19  12      372.61      466.50     60.66 o 
   1  19  12      204.49      252.32     56.84 o 
   2  19  12      884.61      875.02     87.25 o 
   3  19  12      380.46      428.96     66.17 o 
  -3  20  12      241.23      279.04     75.44 o 
  -2  20  12     2897.44     3177.86    167.02 o 
  -1  20  12      432.88      421.19     74.40 o 
   0  20  12      382.19      402.50     55.67 o 
   1  20  12      651.98      560.47     65.23 o 
   2  20  12      645.38      686.20     69.90 o 
  -2  21  12       27.52       65.42     84.63 o 
  -1  21  12      175.06      334.53     74.93 o 
   0  21  12        0.03       88.19     70.30 o 
   1  21  12       10.15      -59.56     65.29 o 
  -7   0  13      476.26      613.30    143.55 o 
  -5   0  13      567.89      560.15     84.54 o 
  -3   0  13      694.88      572.10     82.68 o 
  -1   0  13       21.89      130.46     80.18 o 
   1   0  13     1803.91     1778.13    104.02 o 
   3   0  13     3780.64     3592.28    154.53 o 
   5   0  13      404.82      450.03    182.20 o 
  -7   1  13       37.41      -17.61     77.86 o 
  -6   1  13      566.10      597.02     68.44 o 
  -5   1  13     1128.66     1297.98     72.66 o 
  -4   1  13     4471.98     4536.05    122.56 o 
  -3   1  13     5202.19     5323.48    129.53 o 
  -2   1  13     1951.19     1723.63     73.44 o 
  -1   1  13      810.84      772.91     54.15 o 
   0   1  13      269.89      154.80     43.34 o 
   1   1  13        9.17      -18.82     40.23 o 
   2   1  13      811.53      808.92     62.57 o 
   3   1  13       16.65      -40.02     47.69 o 
   4   1  13     1206.78     1183.98     86.58 o 
   5   1  13       74.54      122.91     54.06 o 
   6   1  13        8.34        2.38     79.92 o 
  -7   2  13       43.36       62.82     78.75 o 
  -6   2  13      479.73      592.31     79.78 o 
  -5   2  13      726.52      764.29     63.88 o 
  -4   2  13       55.72       74.36     48.51 o 
  -3   2  13        6.72       50.74     52.58 o 
  -2   2  13     1659.31     1706.93     72.58 o 
  -1   2  13      128.78       75.43     41.56 o 
   0   2  13      625.41      471.24     48.68 o 
   1   2  13      717.81      510.25     52.51 o 
   2   2  13      470.57      634.54    104.84 o 
   3   2  13       76.18       64.18     49.26 o 
   4   2  13      582.77      553.60     63.24 o 
   5   2  13      157.54      136.12     48.72 o 
   6   2  13      129.96      274.56     90.44 o 
  -7   3  13      293.22      349.27     92.41 o 
  -6   3  13      995.65     1089.85     69.39 o 
  -5   3  13     1148.91     1153.97     84.10 o 
  -4   3  13       12.73      -26.03     47.60 o 
  -3   3  13      805.85      761.08     59.77 o 
  -2   3  13      760.04      683.83     88.11 o 
  -1   3  13      999.50     1049.93     61.97 o 
   0   3  13       40.86       40.42     41.28 o 
   1   3  13     1600.62     1529.82     69.53 o 
   2   3  13      801.94      875.34     60.64 o 
   3   3  13       97.29      104.26     51.38 o 
   4   3  13       94.51       62.29     52.30 o 
   5   3  13       52.94       40.54     49.71 o 
   6   3  13      108.64      118.96    104.87 o 
  -7   4  13      296.84      344.71     86.53 o 
  -6   4  13        1.88       67.51     47.63 o 
  -5   4  13      768.80     1011.76     89.09 o 
  -4   4  13     4171.42     4054.63    117.67 o 
  -3   4  13      639.95      598.25     58.19 o 
  -2   4  13    11523.50    10961.39    203.04 o 
  -1   4  13     1923.07     1750.31     73.00 o 
   0   4  13      742.21      734.58     55.89 o 
   1   4  13     1199.62     1158.43     64.92 o 
   2   4  13     1855.85     1823.42     82.81 o 
   3   4  13        2.67      -46.50     46.69 o 
   4   4  13       41.36       -1.62     48.81 o 
   5   4  13      704.25      744.29     79.98 o 
   6   4  13       67.32       18.38     80.71 o 
  -7   5  13      112.95      175.07     85.83 o 
  -6   5  13      581.36      626.08     76.15 o 
  -5   5  13      145.12      179.40     53.37 o 
  -4   5  13       12.30       14.25     48.39 o 
  -3   5  13       25.83       33.55     48.87 o 
  -2   5  13       38.25       74.48     58.88 o 
  -1   5  13     1187.95     1123.49     62.66 o 
   0   5  13      176.38      139.33     43.02 o 
   1   5  13     1546.03     1419.20     71.17 o 
   2   5  13       80.21      118.74     47.78 o 
   3   5  13      688.91      609.94     60.47 o 
   4   5  13      645.55      866.82     67.42 o 
   5   5  13      392.87      472.56    111.19 o 
   6   5  13      802.29      602.57    151.93 o 
  -7   6  13     1792.66     1927.68    166.54 o 
  -6   6  13       74.32      108.26     61.53 o 
  -5   6  13      527.46      598.49     68.74 o 
  -4   6  13      300.66      332.35     60.16 o 
  -3   6  13      119.33      128.84     48.26 o 
  -2   6  13      239.28      294.59     49.63 o 
  -1   6  13     1828.82     1789.85    135.74 o 
   0   6  13     5125.47     5022.36    123.61 o 
   1   6  13      185.45      257.56     53.44 o 
   2   6  13       29.34      -30.86     44.11 o 
   3   6  13      885.27      988.96     80.40 o 
   4   6  13      119.15      115.69     52.31 o 
   5   6  13       19.44       90.53     61.02 o 
   6   6  13       92.52      -61.30    131.71 o 
  -7   7  13       79.87      -10.67     71.60 o 
  -6   7  13      120.09      135.03     82.87 o 
  -5   7  13       10.95       78.14     49.22 o 
  -4   7  13       16.56      -16.59     47.98 o 
  -3   7  13     3351.03     3437.73    108.91 o 
  -2   7  13       55.14       12.59     47.17 o 
  -1   7  13     1504.33     1289.15     69.51 o 
   0   7  13      244.69      245.08     49.58 o 
   1   7  13      122.17       85.02     45.05 o 
   2   7  13        4.87      -26.77     46.61 o 
   3   7  13       20.95       50.32     49.28 o 
   4   7  13      209.11      187.63     51.56 o 
   5   7  13        1.67      -22.77     57.37 o 
  -6   8  13     1217.65     1222.55     89.03 o 
  -5   8  13        5.79      -60.06     47.26 o 
  -4   8  13     4080.61     4079.67    116.87 o 
  -3   8  13        2.70       19.89     47.83 o 
  -2   8  13     1396.99     1349.21     72.68 o 
  -1   8  13      297.83      293.74     52.59 o 
   0   8  13     3523.10     3371.16    104.91 o 
   1   8  13      579.87      616.95     77.26 o 
   2   8  13      368.16      430.10     54.06 o 
   3   8  13      116.79      123.17     50.65 o 
   4   8  13        3.45       78.34     48.81 o 
   5   8  13      135.44      143.64     60.15 o 
  -6   9  13      878.49      981.08     85.90 o 
  -5   9  13     1591.90     1560.83     94.57 o 
  -4   9  13      210.37      234.72     53.87 o 
  -3   9  13      674.23      698.28     77.58 o 
  -2   9  13       37.99       30.78     49.42 o 
  -1   9  13     2222.13     2190.16     85.84 o 
   0   9  13     1106.51     1142.24     67.28 o 
   1   9  13     1055.95     1126.85     66.83 o 
   2   9  13      272.81      330.52     62.78 o 
   3   9  13      774.30      732.90     62.25 o 
   4   9  13        4.45       43.81     47.41 o 
   5   9  13      101.57      109.44     59.47 o 
  -6  10  13       42.80       18.67     62.79 o 
  -5  10  13     1563.62     1619.28     80.50 o 
  -4  10  13      440.11      406.97     56.21 o 
  -3  10  13     1283.38     1181.32     75.14 o 
  -2  10  13      555.09      508.73     76.37 o 
  -1  10  13     1016.63      950.93     64.80 o 
   0  10  13       14.92       26.18     45.84 o 
   1  10  13       60.83        2.62     47.73 o 
   2  10  13       82.59       73.34     47.10 o 
   3  10  13      697.96      756.38     50.00 o 
   4  10  13      397.25      427.12     51.53 o 
   5  10  13       76.80      138.40     79.44 o 
  -6  11  13      543.95      640.89     79.62 o 
  -5  11  13      564.39      718.10     64.37 o 
  -4  11  13      477.34      555.09     62.50 o 
  -3  11  13      538.93      569.64     59.45 o 
  -2  11  13      653.86      690.39     63.58 o 
  -1  11  13        2.95       11.08     47.58 o 
   0  11  13      983.07     1060.46    130.46 o 
   1  11  13      901.99      943.76     82.01 o 
   2  11  13      195.68      214.54     51.22 o 
   3  11  13      396.92      498.72     46.37 o 
   4  11  13      607.32      607.09     50.36 o 
   5  11  13       22.30      -89.78     86.91 o 
  -6  12  13      163.52      219.08    121.84 o 
  -5  12  13      116.64      183.89     52.64 o 
  -4  12  13     1059.52      980.72     68.60 o 
  -3  12  13      108.94      152.53     51.75 o 
  -2  12  13       25.60      -18.45     50.30 o 
  -1  12  13       94.46       75.73     35.32 o 
   0  12  13     1180.49     1308.98     56.32 o 
   1  12  13      401.91      343.06     48.31 o 
   2  12  13      503.93      580.36     54.79 o 
   3  12  13      414.67      486.09     54.14 o 
   4  12  13       21.22       14.74     40.54 o 
   5  12  13       77.79       39.97     80.30 o 
  -5  13  13       17.07       16.10     60.41 o 
  -4  13  13      849.85      925.55     68.54 o 
  -3  13  13     1042.25      976.00     55.52 o 
  -2  13  13        5.40       27.06     34.39 o 
  -1  13  13     1417.02     1635.29     63.72 o 
   0  13  13       72.13      111.57     35.44 o 
   1  13  13      998.17     1072.83     61.58 o 
   2  13  13       38.55       34.57     34.65 o 
   3  13  13      930.66      907.00     73.94 o 
   4  13  13      114.31      120.03     58.50 o 
  -5  14  13     1432.71     1488.13     99.57 o 
  -4  14  13      219.67      233.71     44.20 o 
  -3  14  13        3.79      -18.58     39.63 o 
  -2  14  13      523.02      588.79     47.37 o 
  -1  14  13       94.20       68.60     35.46 o 
   0  14  13     1134.88     1245.62     56.88 o 
   1  14  13      237.05      262.36     41.02 o 
   2  14  13       23.81       86.20     45.51 o 
   3  14  13      142.61      196.06     51.94 o 
   4  14  13      228.77      269.63    112.38 o 
  -5  15  13       27.80       97.54     63.64 o 
  -4  15  13       51.31       16.76     50.74 o 
  -3  15  13        4.09       25.69     37.23 o 
  -2  15  13       41.44      118.49     38.56 o 
  -1  15  13      373.21      418.09     46.59 o 
   0  15  13     1461.25     1480.97     67.43 o 
   1  15  13      466.25      438.44     53.67 o 
   2  15  13      226.52      177.48     48.72 o 
   3  15  13       68.15       20.93     46.15 o 
   4  15  13      231.56      265.79     84.16 o 
  -4  16  13       20.50       66.09     70.80 o 
  -3  16  13      332.97      249.13     43.76 o 
  -2  16  13       38.90       64.99     37.09 o 
  -1  16  13      144.67      156.45     38.53 o 
   0  16  13        2.18       31.01     38.41 o 
   1  16  13      640.62      728.40     61.29 o 
   2  16  13      240.83      258.30     50.82 o 
   3  16  13       31.74       38.74     50.40 o 
  -4  17  13       42.13      -46.60     61.34 o 
  -3  17  13      137.82      214.95     41.23 o 
  -2  17  13      214.35      306.93     44.87 o 
  -1  17  13     1234.44     1317.34     70.56 o 
   0  17  13       57.07       99.25     43.32 o 
   1  17  13       98.21      114.10     46.42 o 
   2  17  13       44.08      154.76     56.65 o 
   3  17  13        0.46      -20.31     58.76 o 
  -4  18  13       73.67      318.38     72.94 o 
  -3  18  13      221.09      212.82     54.41 o 
  -2  18  13      708.96      655.56     58.44 o 
  -1  18  13       31.95      -21.38     41.28 o 
   0  18  13      845.39      846.15     77.77 o 
   1  18  13        6.55      130.05     56.04 o 
   2  18  13       21.31       -7.22     51.09 o 
  -3  19  13       77.43      173.98     72.31 o 
  -2  19  13      332.69      363.27     85.06 o 
  -1  19  13      713.63      741.50     68.43 o 
   0  19  13        8.46       -6.54     48.70 o 
   1  19  13      771.68      891.69     74.69 o 
   2  19  13      189.21      221.19     60.70 o 
  -2  20  13        0.79       74.17     92.41 o 
  -1  20  13       76.30      135.33    126.55 o 
   0  20  13      689.28      809.27     69.67 o 
   1  20  13      244.65      352.26     62.03 o 
  -6   0  14      636.16      652.90     89.63 o 
  -4   0  14     3292.58     3328.58    154.53 o 
  -2   0  14     1212.05     1432.49    106.02 o 
   0   0  14      298.78      401.96     74.75 o 
   2   0  14     2017.49     1784.80    113.22 o 
   4   0  14       76.28       64.21     75.60 o 
  -7   1  14        4.90      -23.99     78.02 o 
  -6   1  14      605.28      564.45     61.50 o 
  -5   1  14      603.39      777.75    113.71 o 
  -4   1  14      746.03      639.39     63.14 o 
  -3   1  14      561.78      575.44     60.57 o 
  -2   1  14      216.20      192.49     50.61 o 
  -1   1  14      725.76      516.84     77.08 o 
   0   1  14       89.97       61.49     44.24 o 
   1   1  14        0.92       25.58     46.26 o 
   2   1  14     2725.64     2920.33     99.72 o 
   3   1  14      154.74      128.56     54.43 o 
   4   1  14     1021.07     1069.40     92.79 o 
   5   1  14      387.68      425.63     72.75 o 
  -7   2  14       74.51      138.56     84.34 o 
  -6   2  14       17.59       -3.78     48.15 o 
  -5   2  14       89.19       44.60     50.22 o 
  -4   2  14      165.67      170.73     54.59 o 
  -3   2  14        6.52      -33.62     51.18 o 
  -2   2  14        3.66        9.28     45.89 o 
  -1   2  14       62.08       88.69     46.07 o 
   0   2  14       19.68       40.47     46.88 o 
   1   2  14      122.53      182.50     51.98 o 
   2   2  14       33.18        6.75     49.41 o 
   3   2  14     1009.65     1162.40     95.61 o 
   4   2  14     1612.23     1671.41     83.84 o 
   5   2  14     1585.39     1828.75     88.70 o 
  -6   3  14      876.05      916.99     67.37 o 
  -5   3  14        0.34       60.10     52.03 o 
  -4   3  14       11.48       40.63     52.96 o 
  -3   3  14       79.41      132.53     53.29 o 
  -2   3  14      905.66      831.00     63.31 o 
  -1   3  14      448.78      430.10     55.17 o 
   0   3  14        2.07       19.43     43.98 o 
   1   3  14        4.10      -45.60     45.22 o 
   2   3  14     3161.87     3236.09    128.49 o 
   3   3  14      505.95      473.67     61.59 o 
   4   3  14      765.35      953.21     92.14 o 
   5   3  14        1.04       64.93     48.74 o 
  -6   4  14      669.16      704.14     66.69 o 
  -5   4  14      214.76      248.60     55.38 o 
  -4   4  14       13.06        6.62     73.26 o 
  -3   4  14     1080.07      981.51     67.97 o 
  -2   4  14      697.93      661.73     66.12 o 
  -1   4  14      332.50      393.61     52.98 o 
   0   4  14      352.25      307.92     51.03 o 
   1   4  14      493.43      459.36     57.25 o 
   2   4  14       26.94      112.55     49.58 o 
   3   4  14      961.33     1036.79     80.24 o 
   4   4  14      139.38      135.66     55.78 o 
   5   4  14      228.71      260.42     70.91 o 
  -6   5  14      281.86      310.24     68.88 o 
  -5   5  14     1070.43     1146.40     74.27 o 
  -4   5  14      364.70      402.88     58.50 o 
  -3   5  14     1542.90     1550.74     78.70 o 
  -2   5  14        2.65       61.65     50.73 o 
  -1   5  14     2070.00     2069.95     83.14 o 
   0   5  14       54.41      111.35     48.56 o 
   1   5  14      625.01      580.65     57.73 o 
   2   5  14      239.22      170.11     52.00 o 
   3   5  14       18.68      -58.55     56.91 o 
   4   5  14       21.20      -21.31     50.66 o 
   5   5  14     1333.98     1604.44    100.13 o 
  -6   6  14      636.05      635.17    138.55 o 
  -5   6  14        0.82      -50.34     49.29 o 
  -4   6  14      316.70      282.60     56.96 o 
  -3   6  14       26.43       73.55     54.40 o 
  -2   6  14       81.56        2.84     49.07 o 
  -1   6  14     1112.72      968.35     66.76 o 
   0   6  14      236.62      235.79     53.62 o 
   1   6  14      120.79       71.22     49.49 o 
   2   6  14       23.15       60.15     48.86 o 
   3   6  14       99.24      118.30     52.58 o 
   4   6  14       81.65      106.47     60.13 o 
   5   6  14      141.39      201.03     68.69 o 
  -6   7  14       20.93       53.13     80.18 o 
  -5   7  14       99.67       69.70     51.83 o 
  -4   7  14      187.22      180.25     54.24 o 
  -3   7  14       53.16      -20.72     50.10 o 
  -2   7  14       52.79      -48.28     47.13 o 
  -1   7  14      820.55      708.74     61.85 o 
   0   7  14      595.06      535.86     56.69 o 
   1   7  14      232.37       88.63     50.12 o 
   2   7  14        4.19       33.66     48.12 o 
   3   7  14      396.03      336.37     57.20 o 
   4   7  14     1649.73     1995.61     90.08 o 
   5   7  14       97.23      128.41     66.90 o 
  -6   8  14      602.12      683.92     80.05 o 
  -5   8  14        7.74       53.07     52.46 o 
  -4   8  14       13.52       18.39     50.67 o 
  -3   8  14        0.32      -14.74     53.04 o 
  -2   8  14      317.11      347.67     88.12 o 
  -1   8  14      115.79      171.08     52.95 o 
   0   8  14       29.00       33.74     48.05 o 
   1   8  14     1091.06     1143.88     69.89 o 
   2   8  14       87.86      155.17     52.68 o 
   3   8  14     3140.85     3178.73    107.20 o 
   4   8  14        2.20      102.48     59.72 o 
   5   8  14     1442.47     1304.65     92.86 o 
  -6   9  14        2.19      -29.75     63.83 o 
  -5   9  14        8.72      -27.50     50.02 o 
  -4   9  14       72.92       88.23     54.31 o 
  -3   9  14     1127.84     1138.15     74.21 o 
  -2   9  14      312.16      231.59     55.04 o 
  -1   9  14       38.28       -5.19     47.82 o 
   0   9  14     2235.53     2126.13    102.49 o 
   1   9  14     1344.03     1191.19     71.61 o 
   2   9  14      418.58      505.51     64.08 o 
   3   9  14       14.00      108.82     48.89 o 
   4   9  14      367.87      461.41     61.34 o 
   5   9  14       21.68      -10.10     57.39 o 
  -6  10  14      102.59        2.01     64.44 o 
  -5  10  14      145.88      154.32     77.06 o 
  -4  10  14     1956.69     2029.61     87.79 o 
  -3  10  14      158.72      157.72     56.23 o 
  -2  10  14      523.00      685.80     64.84 o 
  -1  10  14        7.15       -5.80     48.12 o 
   0  10  14      664.50      614.46     62.00 o 
   1  10  14      388.89      381.49     56.37 o 
   2  10  14      327.74      378.04     57.22 o 
   3  10  14      191.16      112.02     52.03 o 
   4  10  14      125.81      178.26     52.01 o 
  -5  11  14      338.28      468.56     63.19 o 
  -4  11  14      320.50      362.48     58.72 o 
  -3  11  14      584.76      675.02     78.10 o 
  -2  11  14      441.56      401.38     58.94 o 
  -1  11  14       71.72      129.88     50.32 o 
   0  11  14      163.72      198.61     53.74 o 
   1  11  14       61.77       71.16     50.38 o 
   2  11  14        8.66       15.05     56.54 o 
   3  11  14       11.48      -15.98     45.25 o 
   4  11  14     1790.50     1989.72    136.88 o 
  -5  12  14      312.12      348.06     60.43 o 
  -4  12  14       12.19      -31.48     52.97 o 
  -3  12  14      116.05      148.47     55.74 o 
  -2  12  14       45.84       75.76     82.07 o 
  -1  12  14      318.52      312.91     56.65 o 
   0  12  14       91.00       87.94     49.01 o 
   1  12  14      271.65      225.26     54.24 o 
   2  12  14      658.52      706.22     75.05 o 
   3  12  14     1679.89     1776.54     82.39 o 
   4  12  14       62.04       97.34     63.53 o 
  -5  13  14      245.32      224.11     69.82 o 
  -4  13  14      296.26      286.82     70.54 o 
  -3  13  14       88.93      225.83     61.20 o 
  -2  13  14      476.66      506.64     60.45 o 
  -1  13  14      194.59      288.22     54.17 o 
   0  13  14     1652.94     1584.26     79.49 o 
   1  13  14      237.71      185.82     49.79 o 
   2  13  14      393.82      319.66     55.36 o 
   3  13  14      521.69      563.21     84.88 o 
   4  13  14     2509.86     2760.94    197.84 o 
  -5  14  14       47.57        7.45     65.99 o 
  -4  14  14      290.40      205.08     56.58 o 
  -3  14  14       74.21       85.14     54.32 o 
  -2  14  14      210.26      253.64     56.86 o 
  -1  14  14      203.33      210.06     53.63 o 
   0  14  14       32.72       52.90     53.78 o 
   1  14  14       51.57        0.22     45.78 o 
   2  14  14      322.79      314.53     76.16 o 
   3  14  14       98.70       60.76     70.81 o 
  -4  15  14      149.45      190.58     57.98 o 
  -3  15  14      276.05      229.16     66.80 o 
  -2  15  14      210.85      134.47     53.44 o 
  -1  15  14     2254.35     2219.78    128.23 o 
   0  15  14       37.47       42.01     49.68 o 
   1  15  14      294.56      387.30     92.33 o 
   2  15  14        8.74      -63.50     63.43 o 
   3  15  14       44.01      112.99     72.96 o 
  -4  16  14      112.10      139.61     55.58 o 
  -3  16  14       29.02       44.13     52.27 o 
  -2  16  14      702.51      762.28     67.85 o 
  -1  16  14       33.66       87.03     56.94 o 
   0  16  14      164.59      148.20     65.91 o 
   1  16  14      306.20      402.69     75.40 o 
   2  16  14      234.49      182.98     74.33 o 
   3  16  14       87.22       72.48     84.62 o 
  -3  17  14       11.48      -60.86     49.86 o 
  -2  17  14        1.47      -46.45     48.42 o 
  -1  17  14      376.54      435.74     99.43 o 
   0  17  14       43.79      102.28     66.69 o 
   1  17  14        1.89       13.83     65.31 o 
   2  17  14       20.61       15.49     69.29 o 
  -3  18  14      144.19       49.89    108.95 o 
  -2  18  14      254.25      374.38     93.13 o 
  -1  18  14       83.97      103.31     69.10 o 
   0  18  14       36.06      -73.89     82.32 o 
   1  18  14     1082.20     1184.64     96.70 o 
  -2  19  14      383.44      521.89    152.49 o 
  -1  19  14      508.99      524.68     84.19 o 
   0  19  14       63.22       71.93     65.58 o 
  -5   0  15      853.21      970.84    147.68 o 
  -3   0  15       30.04       29.51     76.61 o 
  -1   0  15      976.44      945.03     99.29 o 
   1   0  15     2162.93     1788.35    117.05 o 
   3   0  15      934.65     1071.95    105.96 o 
   5   0  15     1730.34     1800.32    130.81 o 
  -6   1  15        9.03       73.70     52.79 o 
  -5   1  15     1815.69     1793.54     85.53 o 
  -4   1  15       26.71       24.84     53.81 o 
  -3   1  15      542.89      633.67     64.47 o 
  -2   1  15      898.07      945.77     68.98 o 
  -1   1  15      389.03      317.43     58.17 o 
   0   1  15     1532.32     1263.89    118.48 o 
   1   1  15      124.56      128.78     52.17 o 
   2   1  15     5118.28     4577.46    128.51 o 
   3   1  15      843.97      824.60     70.08 o 
   4   1  15     1169.79     1321.48     80.85 o 
   5   1  15      135.22       98.69     57.54 o 
  -6   2  15     1739.40     1722.02     84.76 o 
  -5   2  15       10.98      106.69     54.73 o 
  -4   2  15     1688.20     1990.40    135.85 o 
  -3   2  15     1889.69     1853.57    161.99 o 
  -2   2  15     4071.87     3828.09    125.66 o 
  -1   2  15        1.87      -72.79     47.06 o 
   0   2  15      391.64      371.46     56.73 o 
   1   2  15      733.60      732.96     65.17 o 
   2   2  15        1.04        3.77     52.95 o 
   3   2  15      250.16      227.27     57.60 o 
   4   2  15        9.60      -15.27     52.37 o 
   5   2  15       13.91       25.96     56.63 o 
  -6   3  15      360.87      401.93     59.99 o 
  -5   3  15      270.79      325.31     59.73 o 
  -4   3  15      120.73      112.78     56.62 o 
  -3   3  15     1273.38     1413.69     79.29 o 
  -2   3  15      376.55      369.79     60.40 o 
  -1   3  15     1536.78     1502.11     78.02 o 
   0   3  15      887.31      658.62     65.72 o 
   1   3  15       97.96       52.06     51.10 o 
   2   3  15      623.16      556.58     61.79 o 
   3   3  15       28.93        0.38     67.65 o 
   4   3  15      120.58      168.36     56.85 o 
   5   3  15      127.43      262.16     74.83 o 
  -6   4  15      423.06      713.10     69.06 o 
  -5   4  15      134.93       75.32     56.83 o 
  -4   4  15       44.85       53.72     55.37 o 
  -3   4  15      608.06      593.43     66.03 o 
  -2   4  15     1002.72      952.91     83.00 o 
  -1   4  15      399.10      410.89     71.34 o 
   0   4  15      799.01      719.45     63.96 o 
   1   4  15     1908.18     1896.20     90.21 o 
   2   4  15      224.53      286.17     58.32 o 
   3   4  15      933.76      919.01     74.83 o 
   4   4  15      345.16      373.14     63.52 o 
   5   4  15      748.10      900.70     91.13 o 
  -6   5  15      208.94      277.52     72.11 o 
  -5   5  15      614.90      667.62     67.55 o 
  -4   5  15      274.94      265.94     58.80 o 
  -3   5  15      245.34      126.68     55.29 o 
  -2   5  15      615.81      721.79     68.11 o 
  -1   5  15       82.23      110.83     52.95 o 
   0   5  15     2592.49     2322.42     90.66 o 
   1   5  15       10.12      115.46     49.30 o 
   2   5  15     1191.79     1197.19     75.25 o 
   3   5  15        1.19       13.81     52.28 o 
   4   5  15      956.42      974.11    100.51 o 
   5   5  15      156.52      161.95     71.47 o 
  -6   6  15       15.60       68.08     64.52 o 
  -5   6  15      296.92      346.54     60.59 o 
  -4   6  15      419.84      413.97     62.31 o 
  -3   6  15      132.15      169.21     56.58 o 
  -2   6  15     1775.78     1780.32    136.17 o 
  -1   6  15     3412.34     3152.98    106.26 o 
   0   6  15      850.00      840.41     66.37 o 
   1   6  15     3485.69     3143.53    106.25 o 
   2   6  15       20.82      -18.25     50.79 o 
   3   6  15      984.94     1037.38     72.70 o 
   4   6  15       13.27       11.75     53.77 o 
  -6   7  15      531.83      582.49     81.84 o 
  -5   7  15      125.97       88.68     55.05 o 
  -4   7  15       63.15       26.62     53.56 o 
  -3   7  15      714.66      718.70     67.34 o 
  -2   7  15      132.95       61.15     55.66 o 
  -1   7  15     2143.65     2034.73    164.84 o 
   0   7  15      740.58      589.05     64.47 o 
   1   7  15      608.20      603.96     79.69 o 
   2   7  15       34.93      -22.72     48.41 o 
   3   7  15      112.10       53.39     52.76 o 
   4   7  15      505.99      496.46     64.82 o 
  -5   8  15        3.56        8.60     53.89 o 
  -4   8  15     1813.47     2154.42    122.14 o 
  -3   8  15      179.66      206.14     58.64 o 
  -2   8  15      734.12      791.06     86.41 o 
  -1   8  15     1114.27      961.78     69.95 o 
   0   8  15       69.74       74.47     50.91 o 
   1   8  15       36.36       33.21     50.99 o 
   2   8  15      245.12      255.45     56.30 o 
   3   8  15      253.53      259.24     57.53 o 
   4   8  15      383.45      374.00     66.60 o 
  -5   9  15      928.00     1061.53     96.75 o 
  -4   9  15       29.97       12.16     54.42 o 
  -3   9  15     1196.65     1220.29     78.96 o 
  -2   9  15      122.67       61.75     54.35 o 
  -1   9  15     2064.46     1861.47    168.47 o 
   0   9  15     1251.48     1162.09     77.36 o 
   1   9  15      224.43      153.76     83.47 o 
   2   9  15     1154.35     1287.43     77.06 o 
   3   9  15       19.13       35.37     51.11 o 
   4   9  15     1150.83     1236.79     84.26 o 
  -5  10  15        0.14      -55.98     52.41 o 
  -4  10  15       17.18       26.02     53.25 o 
  -3  10  15      484.81      524.04     65.79 o 
  -2  10  15       24.39       60.43     53.91 o 
  -1  10  15      712.85      752.15     76.46 o 
   0  10  15       11.21      -29.38     47.72 o 
   1  10  15     2479.37     2506.35     96.11 o 
   2  10  15      231.73      319.97     57.92 o 
   3  10  15     2542.30     2744.71    101.46 o 
   4  10  15      161.81      264.50     60.01 o 
  -5  11  15        1.63       82.73     58.02 o 
  -4  11  15      128.58      114.22     56.98 o 
  -3  11  15     2315.79     2219.70     94.23 o 
  -2  11  15      569.56      465.33     61.59 o 
  -1  11  15       51.40       85.37     51.46 o 
   0  11  15     1293.90     1360.63     78.17 o 
   1  11  15       51.83       91.63     50.48 o 
   2  11  15      931.90     1073.20     73.32 o 
   3  11  15       37.62       32.28     49.59 o 
   4  11  15     1262.41     1434.02    104.70 o 
  -5  12  15       65.51       90.05     58.74 o 
  -4  12  15      603.00      672.23     68.67 o 
  -3  12  15        1.40       -1.61     53.23 o 
  -2  12  15      591.91      630.80     66.97 o 
  -1  12  15      226.29      191.38     55.62 o 
   0  12  15      878.22      794.28     66.56 o 
   1  12  15      613.63      645.73     63.68 o 
   2  12  15       33.71       43.74     49.95 o 
   3  12  15      536.94      591.26     71.23 o 
  -4  13  15       19.78      -14.14     55.04 o 
  -3  13  15     1493.27     1694.08     86.34 o 
  -2  13  15       95.90       48.76     53.70 o 
  -1  13  15       81.67       38.00     76.42 o 
   0  13  15      108.50      196.57     54.81 o 
   1  13  15      150.01      142.48     53.68 o 
   2  13  15       33.05       28.06     50.30 o 
   3  13  15        2.42        4.03     68.28 o 
  -4  14  15     2897.00     3274.52    118.15 o 
  -3  14  15       47.01      -11.86     54.24 o 
  -2  14  15      315.21      343.50     60.75 o 
  -1  14  15      404.55      515.05     62.19 o 
   0  14  15      418.71      453.12     75.38 o 
   1  14  15      723.62      945.56    108.83 o 
   2  14  15      203.83      354.46     77.77 o 
   3  14  15     2032.64     2129.05    132.83 o 
  -3  15  15      356.75      439.14     63.95 o 
  -2  15  15      185.57      204.05     57.55 o 
  -1  15  15       36.17      -70.45     50.00 o 
   0  15  15     2767.88     2887.53    105.29 o 
   1  15  15      412.40      523.01     80.55 o 
   2  15  15     1253.81     1543.56    190.54 o 
  -3  16  15      794.56      768.09     72.08 o 
  -2  16  15      491.51      541.84     77.22 o 
  -1  16  15     1533.82     1538.27     84.70 o 
   0  16  15      191.67      156.34    110.07 o 
   1  16  15      303.57      247.10     72.81 o 
   2  16  15        0.03       54.11     77.65 o 
  -2  17  15      249.09      213.51     58.55 o 
  -1  17  15     1624.04     1865.49    109.75 o 
   0  17  15       10.30       96.39     71.68 o 
   1  17  15      100.69        6.30     69.56 o 
  -6   0  16     2488.30     2577.63    144.26 o 
  -4   0  16      818.03      842.58    270.42 o 
  -2   0  16     1851.97     1660.83    115.62 o 
   0   0  16      467.22      233.56    116.72 o 
   2   0  16       13.45       20.58     72.95 o 
   4   0  16       89.85      105.52     84.35 o 
  -6   1  16       44.04       64.05     95.38 o 
  -5   1  16     2563.39     2931.04    108.46 o 
  -4   1  16        6.87      -18.30     52.23 o 
  -3   1  16      746.86      578.87     66.22 o 
  -2   1  16      344.67      217.28     61.88 o 
  -1   1  16       27.31      -25.16     52.43 o 
   0   1  16      220.09      186.90     55.83 o 
   1   1  16       38.35      -90.37     91.87 o 
   2   1  16      541.83      585.91     85.99 o 
   3   1  16      417.10      408.45     65.51 o 
   4   1  16      213.89      232.20     61.49 o 
  -5   2  16      239.45      252.78     59.54 o 
  -4   2  16        1.56      -25.20     52.55 o 
  -3   2  16      398.43      417.32     64.50 o 
  -2   2  16      138.87       82.70     68.78 o 
  -1   2  16      475.99      429.97     60.43 o 
   0   2  16        0.12       16.84     50.47 o 
   1   2  16      560.01      500.79     62.58 o 
   2   2  16       14.13       67.09     54.69 o 
   3   2  16     1022.50     1280.67     81.74 o 
   4   2  16        8.05        8.19     57.68 o 
  -5   3  16        0.63       46.10     54.37 o 
  -4   3  16      294.07      383.44     62.06 o 
  -3   3  16      166.33       91.89    105.56 o 
  -2   3  16     1400.96     1177.10     75.60 o 
  -1   3  16        0.64      -36.17     50.76 o 
   0   3  16     1710.82     1527.59     81.31 o 
   1   3  16        9.71      -15.09     51.56 o 
   2   3  16     1855.48     1866.96     88.04 o 
   3   3  16       45.72       98.09     55.30 o 
   4   3  16      276.20      329.69     74.29 o 
  -5   4  16      230.24      174.19     60.85 o 
  -4   4  16     1429.30     1473.61     83.59 o 
  -3   4  16     1441.12     1544.01     85.04 o 
  -2   4  16      703.87      731.82     68.83 o 
  -1   4  16      513.93      443.43     61.71 o 
   0   4  16      101.16       91.49     52.47 o 
   1   4  16      703.34      633.31     65.69 o 
   2   4  16      337.01      342.90     60.08 o 
   3   4  16      528.41      693.06     72.11 o 
   4   4  16       91.69       49.68     59.55 o 
  -5   5  16      598.17      720.15     82.95 o 
  -4   5  16      614.89      616.29     70.95 o 
  -3   5  16     2046.74     2149.36     96.13 o 
  -2   5  16      164.35      232.45     57.35 o 
  -1   5  16      624.77      544.49     71.69 o 
   0   5  16        0.82      -65.18     50.69 o 
   1   5  16      127.12      125.32     54.28 o 
   2   5  16      156.89      140.17     56.88 o 
   3   5  16        1.20        4.25     54.88 o 
   4   5  16      142.94      191.14     62.90 o 
  -5   6  16      259.58      351.64     64.04 o 
  -4   6  16      563.33      652.24     69.68 o 
  -3   6  16       39.01      107.22     57.12 o 
  -2   6  16      564.64      445.56     62.54 o 
  -1   6  16      973.26      917.99     69.83 o 
   0   6  16      144.80      195.88     56.51 o 
   1   6  16      271.56      345.08     58.73 o 
   2   6  16       81.10       52.77     54.66 o 
   3   6  16        5.65      -11.83     51.83 o 
   4   6  16      405.03      478.19     70.42 o 
  -5   7  16        0.94      -17.96     54.20 o 
  -4   7  16       52.71       -6.30     56.43 o 
  -3   7  16       89.77       58.41     56.59 o 
  -2   7  16     1050.57     1080.27     76.46 o 
  -1   7  16      215.62      293.42     61.34 o 
   0   7  16     1449.92     1453.26     81.01 o 
   1   7  16        0.18       -4.70     50.70 o 
   2   7  16      550.57      614.76     66.89 o 
   3   7  16      136.19      121.02     58.01 o 
   4   7  16       48.56       55.49     57.56 o 
  -5   8  16       85.10      110.02     57.59 o 
  -4   8  16      516.19      642.47     70.28 o 
  -3   8  16       82.49      103.36     58.72 o 
  -2   8  16      470.35      536.65     65.11 o 
  -1   8  16     1823.38     1675.85     96.91 o 
   0   8  16        1.94       -5.89     52.61 o 
   1   8  16      757.97      840.38     69.87 o 
   2   8  16        1.93       11.90     51.38 o 
   3   8  16      694.08      843.92     73.04 o 
  -5   9  16      720.80      760.69     72.58 o 
  -4   9  16       74.81       87.47     62.38 o 
  -3   9  16      232.43      255.42     62.53 o 
  -2   9  16       28.79       94.02     54.21 o 
  -1   9  16      289.37      327.23     63.06 o 
   0   9  16      306.55      332.29     59.17 o 
   1   9  16      123.38       63.51     54.21 o 
   2   9  16      415.74      344.15     62.18 o 
   3   9  16       94.58       85.03     57.31 o 
  -4  10  16     3055.37     3211.92    134.23 o 
  -3  10  16      253.97      245.80     78.40 o 
  -2  10  16      478.07      463.15     68.30 o 
  -1  10  16       18.71      -13.96     52.44 o 
   0  10  16      775.77      806.17     92.38 o 
   1  10  16        0.96       89.07     53.47 o 
   2  10  16       53.17       60.22     54.75 o 
   3  10  16      238.07      232.81     60.29 o 
  -4  11  16       99.46      208.56     61.55 o 
  -3  11  16     1213.72     1082.00     78.16 o 
  -2  11  16       93.56      135.17     57.34 o 
  -1  11  16       75.59       79.02     52.45 o 
   0  11  16        2.96       17.21     51.66 o 
   1  11  16      895.88      961.83     72.87 o 
   2  11  16       67.00       66.82     72.76 o 
   3  11  16      430.02      459.39     67.09 o 
  -4  12  16      482.62      354.89     64.62 o 
  -3  12  16      670.97      573.32     70.13 o 
  -2  12  16      324.31      354.57     63.49 o 
  -1  12  16      184.64      171.25     62.39 o 
   0  12  16      270.15      233.83     56.81 o 
   1  12  16      890.36      864.90     86.33 o 
   2  12  16       83.96      -26.37     51.55 o 
  -3  13  16       19.54      -17.82     56.90 o 
  -2  13  16      448.67      391.23     65.65 o 
  -1  13  16       81.06       96.23     55.38 o 
   0  13  16     1988.14     2044.85     93.87 o 
   1  13  16      129.74       31.42     52.17 o 
   2  13  16      933.88      922.07     74.20 o 
  -3  14  16       62.36       32.81     60.14 o 
  -2  14  16      122.05       27.18     56.90 o 
  -1  14  16      917.29      945.12     74.56 o 
   0  14  16      177.96      200.78     58.70 o 
   1  14  16     1010.26     1017.87     75.27 o 
  -2  15  16      176.15      234.16     61.02 o 
  -1  15  16      116.14       50.41     68.21 o 
   0  15  16      543.08      497.76     87.33 o 
   1  15  16        0.75      -66.92     66.88 o 
  -1  16  16        4.00       70.71     71.46 o 
   0  16  16        6.50       40.96     82.12 o 
  -5   0  17       66.76       66.50     83.32 o 
  -3   0  17      268.03      262.42     87.30 o 
  -1   0  17      652.48      568.74     94.53 o 
   1   0  17     3115.73     3123.39    154.82 o 
   3   0  17      104.54      225.31     87.74 o 
  -5   1  17      341.23      430.25     66.61 o 
  -4   1  17      446.87      356.42     69.91 o 
  -3   1  17      267.82      313.10     63.49 o 
  -2   1  17      969.74      837.01     69.55 o 
  -1   1  17        6.36        9.39     51.34 o 
   0   1  17      115.04       88.91     52.62 o 
   1   1  17      207.62      271.37     61.08 o 
   2   1  17      721.86      771.71     71.60 o 
   3   1  17      144.50      221.07     59.56 o 
  -5   2  17       38.47        8.06     55.46 o 
  -4   2  17      589.28      640.10     70.24 o 
  -3   2  17      255.00      237.74     60.63 o 
  -2   2  17      213.03      225.98     59.31 o 
  -1   2  17      161.23      262.22     57.68 o 
   0   2  17       66.37       74.45     53.30 o 
   1   2  17      201.83      196.73     85.51 o 
   2   2  17      142.38       40.82     60.90 o 
   3   2  17       29.17       13.45     56.37 o 
  -5   3  17      468.52      532.96     69.63 o 
  -4   3  17       99.98       69.69     56.12 o 
  -3   3  17      124.50      112.18     58.11 o 
  -2   3  17      407.63      451.77    106.20 o 
  -1   3  17      889.12     1011.52     73.60 o 
   0   3  17      239.15      252.18     58.45 o 
   1   3  17       48.17       67.21     56.04 o 
   2   3  17        0.24      -44.09     55.45 o 
   3   3  17      332.00      351.24     66.53 o 
  -5   4  17       34.19       88.28     61.41 o 
  -4   4  17      270.90      292.12     63.93 o 
  -3   4  17      219.10      284.29     62.09 o 
  -2   4  17        7.52       62.78     55.45 o 
  -1   4  17      598.86      652.32     68.38 o 
   0   4  17       31.54      -51.46     52.87 o 
   1   4  17       66.41      -10.34     51.48 o 
   2   4  17        2.09      -13.00     52.90 o 
   3   4  17      402.12      426.56     68.87 o 
  -5   5  17      108.45      164.64     61.90 o 
  -4   5  17        4.55      120.77     59.24 o 
  -3   5  17       32.55       29.60     56.91 o 
  -2   5  17      949.31      975.50     74.26 o 
  -1   5  17       28.94      -12.33     53.22 o 
   0   5  17     1228.55     1273.81     79.20 o 
   1   5  17      166.89      161.63     58.46 o 
   2   5  17      991.56     1050.25     77.61 o 
   3   5  17       17.91       28.03    104.67 o 
  -4   6  17      166.23      304.26     86.26 o 
  -3   6  17      259.27      279.88     61.78 o 
  -2   6  17       10.28       48.28     53.79 o 
  -1   6  17      757.91      682.61     69.21 o 
   0   6  17       41.48        0.83     57.07 o 
   1   6  17     1616.71     1635.49     86.53 o 
   2   6  17      261.53      269.82     62.68 o 
   3   6  17       54.02        0.03     57.10 o 
  -4   7  17       50.46      -13.57     56.94 o 
  -3   7  17      526.75      544.94     69.95 o 
  -2   7  17     1371.59     1199.80     79.45 o 
  -1   7  17       24.78        4.45     53.64 o 
   0   7  17      177.04      236.83     58.37 o 
   1   7  17       18.92      -41.02     52.69 o 
   2   7  17       82.74       37.98     55.62 o 
   3   7  17       40.72      -49.28     56.71 o 
  -4   8  17      214.82      374.55     67.42 o 
  -3   8  17       58.72       93.46     58.82 o 
  -2   8  17      280.45      251.83     59.26 o 
  -1   8  17      306.68      265.54     61.00 o 
   0   8  17        1.00       49.43     51.95 o 
   1   8  17       78.71       79.07     55.48 o 
   2   8  17      539.08      623.30     70.18 o 
   3   8  17        1.23      -31.12     57.21 o 
  -4   9  17     1247.82     1323.05    121.67 o 
  -3   9  17       81.22       71.80     60.88 o 
  -2   9  17      785.15      912.76     76.63 o 
  -1   9  17      170.96      143.28     58.97 o 
   0   9  17     1320.34     1206.08     78.12 o 
   1   9  17      227.57      276.34     61.32 o 
   2   9  17        1.62      107.57     67.46 o 
  -3  10  17      536.10      556.60     70.59 o 
  -2  10  17      136.99      130.90     60.64 o 
  -1  10  17     1093.07     1024.11     77.44 o 
   0  10  17        1.08       27.65     51.89 o 
   1  10  17      192.02      186.90     58.39 o 
   2  10  17       21.37       17.70     55.60 o 
  -3  11  17      215.71      263.34     65.74 o 
  -2  11  17       35.08       45.05     97.17 o 
  -1  11  17        6.88      -29.37     53.38 o 
   0  11  17      660.72      532.85     67.29 o 
   1  11  17        5.69        2.00     64.05 o 
   2  11  17      201.55       84.26     60.53 o 
  -3  12  17        3.72      -65.40     57.83 o 
  -2  12  17        1.18       75.93     59.46 o 
  -1  12  17      139.10      147.64     59.22 o 
   0  12  17        0.04      -13.85     53.35 o 
   1  12  17      182.67      176.63     57.40 o 
  -2  13  17       51.42       44.50     59.99 o 
  -1  13  17      137.05      167.66     59.93 o 
   0  13  17        0.27       74.76     57.05 o 
  -4   0  18        1.48       -4.08     80.03 o 
  -2   0  18        5.57      -14.57     75.89 o 
   0   0  18        2.55      -17.43     72.62 o 
   2   0  18       17.11       99.32     80.27 o 
  -4   1  18        3.70       25.28     58.20 o 
  -3   1  18      466.07      466.03     68.38 o 
  -2   1  18        2.57       23.18     57.39 o 
  -1   1  18        8.38       30.82     54.83 o 
   0   1  18      165.41       85.78     56.56 o 
   1   1  18        8.95       -5.71     53.02 o 
   2   1  18       41.40       58.68     58.50 o 
  -4   2  18       80.71       44.70     60.15 o 
  -3   2  18      508.63      626.83    126.89 o 
  -2   2  18       12.01       38.59     57.41 o 
  -1   2  18      721.80      675.63     70.94 o 
   0   2  18        0.06       29.96     54.33 o 
   1   2  18      311.27      242.35     61.84 o 
   2   2  18      143.91      120.48     61.73 o 
  -4   3  18      336.78      341.51     66.87 o 
  -3   3  18        0.08      -41.88     56.53 o 
  -2   3  18      351.36      245.44     61.97 o 
  -1   3  18        6.47      -41.93     63.97 o 
   0   3  18      385.13      429.19     63.58 o 
   1   3  18        0.18      -13.11     55.59 o 
   2   3  18       26.75       44.06     61.15 o 
  -4   4  18      423.18      440.53     69.22 o 
  -3   4  18      116.56       72.77     73.00 o 
  -2   4  18       50.05      -14.47     80.50 o 
  -1   4  18      427.61      440.11    114.79 o 
   0   4  18       89.21      101.11     55.15 o 
   1   4  18        2.19       10.83     56.54 o 
   2   4  18      509.81      600.51     71.99 o 
  -4   5  18       15.18      -18.35     60.35 o 
  -3   5  18      122.22       68.73     60.18 o 
  -2   5  18      149.11      241.54     75.09 o 
  -1   5  18       12.20       49.59     55.35 o 
   0   5  18      138.74      144.82     57.70 o 
   1   5  18      100.59       89.76     65.37 o 
   2   5  18        0.95       21.66     58.05 o 
  -3   6  18       69.10       74.47     60.44 o 
  -2   6  18       26.59       -7.82     57.93 o 
  -1   6  18      120.14       78.20     57.22 o 
   0   6  18        7.87      -67.08     68.05 o 
   1   6  18      388.24      367.52     65.47 o 
   2   6  18        2.39      -28.10     58.74 o 
  -3   7  18       16.27       -8.22     60.48 o 
  -2   7  18      670.69      469.54     68.04 o 
  -1   7  18       18.87       56.03     59.07 o 
   0   7  18      346.74      334.92     62.75 o 
   1   7  18       13.07       25.56     57.71 o 
   2   7  18       56.66      -36.40     58.05 o 
  -3   8  18      118.06      -10.52     58.90 o 
  -2   8  18      219.60      270.60     65.77 o 
  -1   8  18      120.48       89.49     59.62 o 
   0   8  18      167.86      152.52     60.27 o 
   1   8  18       56.76      -40.32     66.88 o 
  -2   9  18      104.56        2.12     59.49 o 
  -1   9  18      209.45      199.91     63.75 o 
   0   9  18      215.23      240.56    108.46 o 
   1   9  18       10.03       39.29     58.16 o 
  -2  10  18       29.76       92.39     60.13 o 
  -1  10  18        5.79       21.74     58.11 o 
   0  10  18        0.36      -45.02     54.66 o 
  -1  11  18        4.43       16.39     57.94 o 
  -3   0  19     1126.09     1208.53    124.84 o 
  -1   0  19     1056.49     1186.91    116.54 o 
   1   0  19      966.16     1053.25    119.65 o 
  -3   1  19       80.37      145.43     79.43 o 
  -2   1  19      207.88      217.53     74.86 o 
  -1   1  19        4.13       71.31     58.23 o 
   0   1  19        9.35      -59.05     56.32 o 
   1   1  19      670.28      708.57     84.20 o 
  -3   2  19       41.61      -76.52     59.07 o 
  -2   2  19      209.51      263.63     64.27 o 
  -1   2  19        0.96       -1.70     58.52 o 
   0   2  19       79.01        7.63     59.26 o 
   1   2  19        9.13       40.62     64.56 o 
  -2   3  19      135.92      214.86     63.69 o 
  -1   3  19       59.80      -44.86     56.73 o 
   0   3  19        0.26      -34.24     53.68 o 
   1   3  19      111.59      182.44     63.97 o 
  -2   4  19       28.15      -30.32     57.45 o 
  -1   4  19      287.82      281.42     64.42 o 
   0   4  19        2.50      -47.62     54.26 o 
   1   4  19      987.54     1173.25     84.90 o 
  -2   5  19      396.47      373.91     66.76 o 
  -1   5  19       25.84      -64.23     55.09 o 
   0   5  19      736.67      800.13     76.69 o 
  -2   6  19       53.86       24.91     68.76 o 
  -1   6  19      336.41      343.67     69.58 o 
   0   6  19       19.21      -82.13     56.77 o 
  -1   7  19      104.00       79.13     61.13 o 
                                                 
